# Supplementary material for: QTL mapping and whole-genome sequencing analysis for novel genetic resources associated with sucrose content in soybean [Glycine max (L.) Merr.]
Source: Theor Appl Genet. 2025 Feb 3;138(2):43. doi: 10.1007/s00122-024-04808-5 (PMC11788231; doi:10.1007/s00122-024-04808-5)
Supplement: Supplementary file 1 — Supplementary file1 (XLSX 59 KB) [file 122_2024_4808_MOESM1_ESM.xlsx]

## Sheet: Suppl. Table S1
Suppl. Table S1. Analysis of variance for two mapping populations, P593_RIL1 and P593_RIL2
Source	P593_RIL1				P593_RIL2
	df	Mean Square	F	Pr > F	df	Mean Square	F	Pr > F
Genotype	139	2.5	4.5	< .0001	206	2.9	5.6	< .0001
Environment	2	79.6	16.4	0.0253	2	154.1	22.6	0.0142
Genotype × Environment	258	0.6	1	0.4515	406	0.5	1.4	0.0005
Replication (Environment)	3	4.5	8.3	< .0001	3	6.4	16.6	< .0001
Residual	259	0.5	-	-	476	0.4	-	-

## Sheet: Suppl. Table S2
Suppl. Table S2. Nonsynonymous SNP variants identified in 11 sucrose-related QTL on Wm82.a2.v1.
Chromosome	Gene ID_Wm82.a2.v1	Position	Reference	Variant	Exon
Chr04	Glyma.04G196400.1.Wm82.a2.v1	46833272	T	G	exon2
Chr04	Glyma.04G203600.1.Wm82.a2.v1	47633734	G	A	exon4
Chr04	Glyma.04G204400.1.Wm82.a2.v1	47667694	T	G	exon6
Chr04	Glyma.04G205000.2.Wm82.a2.v1	47757425	G	C	exon3
Chr04	Glyma.04G205000.2.Wm82.a2.v1	47757534	G	A	exon3
Chr04	Glyma.04G205000.2.Wm82.a2.v1	47757561	G	A	exon3
Chr04	Glyma.04G205000.2.Wm82.a2.v1	47758055	A	G	exon3
Chr04	Glyma.04G205000.2.Wm82.a2.v1	47758082	C	T	exon3
Chr04	Glyma.04G205500.1.Wm82.a2.v1	47813697	T	C	exon7
Chr04	Glyma.04G206000.1.Wm82.a2.v1	47860066	G	T	exon4
Chr04	Glyma.04G206100.1.Wm82.a2.v1	47873782	A	T	exon6
Chr04	Glyma.04G206400.4.Wm82.a2.v1	47894201	T	A	exon10
Chr04	Glyma.04G206400.3.Wm82.a2.v1	47897379	C	T	exon8
Chr04	Glyma.04G206400.3.Wm82.a2.v1	47900156	A	T	exon4
Chr04	Glyma.04G206400.3.Wm82.a2.v1	47900654	A	G	exon2
Chr04	Glyma.04G206400.4.Wm82.a2.v1	47901785	T	C	exon1
Chr04	Glyma.04G206700.1.Wm82.a2.v1	47924463	T	G	exon1
Chr04	Glyma.04G206700.1.Wm82.a2.v1	47925101	G	A	exon1
Chr05	Glyma.05G149500.1.Wm82.a2.v1	34370281	A	T	exon5
Chr05	Glyma.05G149500.1.Wm82.a2.v1	34370796	T	C	exon4
Chr05	Glyma.05G149500.1.Wm82.a2.v1	34371162	G	C	exon3
Chr05	Glyma.05G149500.1.Wm82.a2.v1	34372629	G	A	exon1
Chr05	Glyma.05G149600.1.Wm82.a2.v1	34374545	G	A	exon4
Chr05	Glyma.05G149600.1.Wm82.a2.v1	34374840	A	G	exon4
Chr05	Glyma.05G149700.1.Wm82.a2.v1	34378331	T	C	exon12
Chr05	Glyma.05G149700.1.Wm82.a2.v1	34382769	T	C	exon3
Chr05	Glyma.05G149700.1.Wm82.a2.v1	34383187	G	A	exon1
Chr05	Glyma.05G150800.1.Wm82.a2.v1	34458339	T	A	exon1
Chr05	Glyma.05G153700.1.Wm82.a2.v1	34713331	G	T	exon2
Chr05	Glyma.05G156000.2.Wm82.a2.v1	34868956	A	G	exon4
Chr05	Glyma.05G156000.1.Wm82.a2.v1	34870969	A	T	exon3
Chr05	Glyma.05G156400.6.Wm82.a2.v1	34889638	A	C	exon4
Chr05	Glyma.05G156500.1.Wm82.a2.v1	34894175	A	C	exon2
Chr05	Glyma.05G156500.1.Wm82.a2.v1	34894216	T	A	exon2
Chr05	Glyma.05G156500.1.Wm82.a2.v1	34894468	C	T	exon2
Chr05	Glyma.05G156500.1.Wm82.a2.v1	34894523	T	A	exon2
Chr05	Glyma.05G156500.1.Wm82.a2.v1	34894817	C	G	exon2
Chr05	Glyma.05G156700.1.Wm82.a2.v1	34913639	A	G	exon1
Chr06	Glyma.06G191300.1.Wm82.a2.v1	16808865	T	A	exon10
Chr06	Glyma.06G191400.3.Wm82.a2.v1	16824224	T	C	exon4
Chr06	Glyma.06G199500.1.Wm82.a2.v1	18213510	T	A	exon4
Chr06	Glyma.06G200200.1.Wm82.a2.v1	18329608	A	C	exon4
Chr06	Glyma.06G200400.1.Wm82.a2.v1	18348596	C	T	exon1
Chr06	Glyma.06G201000.1.Wm82.a2.v1	18415745	T	C	exon2
Chr06	Glyma.06G201000.1.Wm82.a2.v1	18416737	A	C	exon1
Chr06	Glyma.06G201700.1.Wm82.a2.v1	18579478	C	G	exon4
Chr06	Glyma.06G201700.1.Wm82.a2.v1	18579487	G	C	exon4
Chr06	Glyma.06G201700.1.Wm82.a2.v1	18579715	A	T	exon5
Chr06	Glyma.06G201700.1.Wm82.a2.v1	18580318	C	T	exon6
Chr06	Glyma.06G201700.1.Wm82.a2.v1	18587822	G	A	exon15
Chr06	Glyma.06G201700.1.Wm82.a2.v1	18607360	A	G	exon22
Chr06	Glyma.06G202400.1.Wm82.a2.v1	18786083	A	G	exon2
Chr06	Glyma.06G204400.2.Wm82.a2.v1	19251815	C	G	exon3
Chr06	Glyma.06G204600.3.Wm82.a2.v1	19310302	C	T	exon6
Chr06	Glyma.06G204600.3.Wm82.a2.v1	19315012	G	A	exon3
Chr06	Glyma.06G204700.1.Wm82.a2.v1	19317476	G	T	exon1
Chr06	Glyma.06G204700.1.Wm82.a2.v1	19317477	C	T	exon1
Chr06	Glyma.06G204700.1.Wm82.a2.v1	19317602	A	G	exon1
Chr06	Glyma.06G204700.1.Wm82.a2.v1	19318118	T	G	exon1
Chr06	Glyma.06G204700.1.Wm82.a2.v1	19318226	C	T	exon1
Chr06	Glyma.06G204700.1.Wm82.a2.v1	19318236	T	C	exon1
Chr06	Glyma.06G204700.1.Wm82.a2.v1	19318524	A	G	exon1
Chr06	Glyma.06G206100.1.Wm82.a2.v1	19720911	T	C	exon5
Chr06	Glyma.06G206300.1.Wm82.a2.v1	19781043	C	T	exon3
Chr06	Glyma.06G207300.1.Wm82.a2.v1	20012169	G	A	exon3
Chr06	Glyma.06G208700.1.Wm82.a2.v1	20399638	A	G	exon2
Chr06	Glyma.06G215300.1.Wm82.a2.v1	22292328	T	C	exon3
Chr06	Glyma.06G215500.1.Wm82.a2.v1	22375370	A	T	exon3
Chr06	Glyma.06G216000.1.Wm82.a2.v1	22475961	A	C	exon2
Chr06	Glyma.06G216100.1.Wm82.a2.v1	22489636	G	A	exon2
Chr06	Glyma.06G222200.1.Wm82.a2.v1	28895070	G	T	exon1
Chr06	Glyma.06G226400.1.Wm82.a2.v1	32865236	C	T	exon1
Chr06	Glyma.06G230700.1.Wm82.a2.v1	36002459	G	A	exon2
Chr06	Glyma.06G232900.1.Wm82.a2.v1	36962740	G	C	exon2
Chr06	Glyma.06G233000.1.Wm82.a2.v1	36970778	T	G	exon6
Chr06	Glyma.06G236500.1.Wm82.a2.v1	38498421	C	A	exon1
Chr06	Glyma.06G237800.1.Wm82.a2.v1	38799086	C	A	exon3
Chr06	Glyma.06G242000.1.Wm82.a2.v1	40079197	G	T	exon2
Chr06	Glyma.06G242000.1.Wm82.a2.v1	40079198	A	C	exon2
Chr06	Glyma.06G243800.1.Wm82.a2.v1	40570995	G	A	exon17
Chr06	Glyma.06G243800.1.Wm82.a2.v1	40571037	A	T	exon17
Chr06	Glyma.06G249300.1.Wm82.a2.v1	42121573	G	T	exon2
Chr06	Glyma.06G250500.1.Wm82.a2.v1	42391664	T	A	exon4
Chr06	Glyma.06G251800.1.Wm82.a2.v1	42758837	G	T	exon1
Chr06	Glyma.06G256000.1.Wm82.a2.v1	43771762	G	A	exon2
Chr06	Glyma.06G256000.1.Wm82.a2.v1	43771891	A	T	exon2
Chr06	Glyma.06G256800.1.Wm82.a2.v1	43910001	C	T	exon2
Chr06	Glyma.06G257400.1.Wm82.a2.v1	44043987	C	A	exon1
Chr06	Glyma.06G258800.1.Wm82.a2.v1	44378312	G	A	exon1
Chr06	Glyma.06G258900.1.Wm82.a2.v1	44382527	G	T	exon1
Chr06	Glyma.06G258900.1.Wm82.a2.v1	44382567	C	T	exon1
Chr06	Glyma.06G258900.1.Wm82.a2.v1	44382785	C	A	exon1
Chr06	Glyma.06G258900.1.Wm82.a2.v1	44382886	T	A	exon1
Chr06	Glyma.06G258900.1.Wm82.a2.v1	44382911	G	T	exon1
Chr06	Glyma.06G258900.1.Wm82.a2.v1	44382963	A	G	exon1
Chr06	Glyma.06G258900.1.Wm82.a2.v1	44383992	A	T	exon2
Chr06	Glyma.06G258900.1.Wm82.a2.v1	44384072	G	A	exon2
Chr06	Glyma.06G258900.1.Wm82.a2.v1	44384309	C	G	exon3
Chr06	Glyma.06G258900.1.Wm82.a2.v1	44384372	A	C	exon3
Chr06	Glyma.06G258900.1.Wm82.a2.v1	44384619	T	C	exon4
Chr06	Glyma.06G258900.1.Wm82.a2.v1	44384930	T	A	exon5
Chr06	Glyma.06G258900.1.Wm82.a2.v1	44385014	G	A	exon5
Chr06	Glyma.06G258900.1.Wm82.a2.v1	44385030	G	A	exon5
Chr06	Glyma.06G258900.1.Wm82.a2.v1	44385496	G	A	exon7
Chr06	Glyma.06G258900.1.Wm82.a2.v1	44385621	T	A	exon7
Chr06	Glyma.06G258900.1.Wm82.a2.v1	44385673	A	C	exon7
Chr06	Glyma.06G259100.1.Wm82.a2.v1	44411010	G	C	exon6
Chr06	Glyma.06G259100.1.Wm82.a2.v1	44411022	T	C	exon6
Chr06	Glyma.06G259100.1.Wm82.a2.v1	44411041	G	T	exon6
Chr06	Glyma.06G259100.1.Wm82.a2.v1	44411061	G	C	exon6
Chr06	Glyma.06G259100.1.Wm82.a2.v1	44411092	C	G	exon6
Chr06	Glyma.06G259100.1.Wm82.a2.v1	44411226	C	T	exon5
Chr06	Glyma.06G259100.1.Wm82.a2.v1	44411257	T	C	exon5
Chr06	Glyma.06G259100.1.Wm82.a2.v1	44412707	C	T	exon3
Chr06	Glyma.06G259200.1.Wm82.a2.v1	44418570	T	G	exon3
Chr06	Glyma.06G259300.1.Wm82.a2.v1	44427995	C	T	exon2
Chr06	Glyma.06G259400.2.Wm82.a2.v1	44428529	A	T	exon5
Chr06	Glyma.06G259400.3.Wm82.a2.v1	44435675	A	C	exon6
Chr06	Glyma.06G259400.3.Wm82.a2.v1	44435733	C	T	exon6
Chr06	Glyma.06G259400.3.Wm82.a2.v1	44435752	T	A	exon6
Chr06	Glyma.06G259400.3.Wm82.a2.v1	44435852	G	C	exon6
Chr06	Glyma.06G259400.3.Wm82.a2.v1	44435882	A	G	exon6
Chr06	Glyma.06G259400.3.Wm82.a2.v1	44435948	A	C	exon6
Chr06	Glyma.06G259400.3.Wm82.a2.v1	44435988	G	T	exon6
Chr06	Glyma.06G259400.5.Wm82.a2.v1	44437033	C	T	exon4
Chr06	Glyma.06G259400.5.Wm82.a2.v1	44437944	C	T	exon2
Chr06	Glyma.06G259400.5.Wm82.a2.v1	44438682	A	G	exon2
Chr06	Glyma.06G259800.5.Wm82.a2.v1	44468234	T	C	exon5
Chr06	Glyma.06G259900.1.Wm82.a2.v1	44474218	G	A	exon2
Chr06	Glyma.06G260100.1.Wm82.a2.v1	44521526	C	A	exon4
Chr06	Glyma.06G260100.1.Wm82.a2.v1	44521636	T	A	exon4
Chr06	Glyma.06G260100.1.Wm82.a2.v1	44521638	T	C	exon4
Chr06	Glyma.06G260100.1.Wm82.a2.v1	44521774	C	G	exon4
Chr06	Glyma.06G260100.1.Wm82.a2.v1	44521778	T	G	exon4
Chr06	Glyma.06G260100.1.Wm82.a2.v1	44521844	T	A	exon4
Chr06	Glyma.06G260100.1.Wm82.a2.v1	44521848	T	G	exon4
Chr06	Glyma.06G260100.1.Wm82.a2.v1	44521993	A	T	exon4
Chr06	Glyma.06G260100.1.Wm82.a2.v1	44523588	C	T	exon2
Chr06	Glyma.06G260100.1.Wm82.a2.v1	44524368	C	T	exon1
Chr06	Glyma.06G260100.1.Wm82.a2.v1	44524369	T	C	exon1
Chr06	Glyma.06G260100.1.Wm82.a2.v1	44524465	A	C	exon1
Chr06	Glyma.06G260100.1.Wm82.a2.v1	44524477	C	G	exon1
Chr06	Glyma.06G260100.1.Wm82.a2.v1	44524554	C	T	exon1
Chr06	Glyma.06G260100.1.Wm82.a2.v1	44524807	C	G	exon1
Chr06	Glyma.06G260600.1.Wm82.a2.v1	44582308	G	A	exon2
Chr06	Glyma.06G260900.5.Wm82.a2.v1	44665324	A	G	exon1
Chr06	Glyma.06G260900.5.Wm82.a2.v1	44665595	C	T	exon1
Chr06	Glyma.06G260900.5.Wm82.a2.v1	44665650	C	A	exon1
Chr06	Glyma.06G261000.1.Wm82.a2.v1	44684291	C	T	exon1
Chr06	Glyma.06G261100.1.Wm82.a2.v1	44724382	G	A	exon1
Chr06	Glyma.06G261100.1.Wm82.a2.v1	44724439	T	A	exon1
Chr06	Glyma.06G261100.1.Wm82.a2.v1	44724550	C	T	exon1
Chr06	Glyma.06G261400.1.Wm82.a2.v1	44788868	A	G	exon8
Chr06	Glyma.06G261400.1.Wm82.a2.v1	44789542	G	C	exon7
Chr06	Glyma.06G261500.1.Wm82.a2.v1	44830359	G	C	exon4
Chr06	Glyma.06G261500.1.Wm82.a2.v1	44830369	C	T	exon4
Chr06	Glyma.06G261500.1.Wm82.a2.v1	44830432	A	C	exon4
Chr06	Glyma.06G261500.1.Wm82.a2.v1	44832541	G	A	exon2
Chr06	Glyma.06G261500.1.Wm82.a2.v1	44832961	C	G	exon1
Chr06	Glyma.06G261500.1.Wm82.a2.v1	44833078	A	T	exon1
Chr06	Glyma.06G261500.1.Wm82.a2.v1	44833083	G	C	exon1
Chr06	Glyma.06G261500.1.Wm82.a2.v1	44833325	C	T	exon1
Chr06	Glyma.06G263800.1.Wm82.a2.v1	45126172	G	A	exon3
Chr06	Glyma.06G263800.1.Wm82.a2.v1	45126178	T	C	exon3
Chr06	Glyma.06G263800.1.Wm82.a2.v1	45126366	C	T	exon4
Chr06	Glyma.06G267000.1.Wm82.a2.v1	45499302	T	C	exon6
Chr06	Glyma.06G267000.1.Wm82.a2.v1	45500186	C	T	exon5
Chr06	Glyma.06G267000.1.Wm82.a2.v1	45501678	C	T	exon2
Chr06	Glyma.06G267000.1.Wm82.a2.v1	45501801	T	C	exon2
Chr06	Glyma.06G267100.1.Wm82.a2.v1	45514201	T	C	exon2
Chr06	Glyma.06G267300.1.Wm82.a2.v1	45555550	G	A	exon1
Chr06	Glyma.06G267300.1.Wm82.a2.v1	45555602	T	G	exon1
Chr06	Glyma.06G267300.1.Wm82.a2.v1	45555668	A	C	exon1
Chr06	Glyma.06G267300.1.Wm82.a2.v1	45555829	T	A	exon2
Chr06	Glyma.06G267300.1.Wm82.a2.v1	45555840	A	G	exon2
Chr06	Glyma.06G267300.1.Wm82.a2.v1	45555927	G	C	exon2
Chr06	Glyma.06G267300.1.Wm82.a2.v1	45556309	G	A	exon2
Chr06	Glyma.06G267300.1.Wm82.a2.v1	45556406	A	T	exon2
Chr06	Glyma.06G267400.2.Wm82.a2.v1	45562607	C	T	exon5
Chr06	Glyma.06G267400.2.Wm82.a2.v1	45562629	A	T	exon5
Chr06	Glyma.06G267400.2.Wm82.a2.v1	45562833	A	C	exon5
Chr06	Glyma.06G267400.2.Wm82.a2.v1	45562985	T	C	exon5
Chr06	Glyma.06G267400.2.Wm82.a2.v1	45563941	C	T	exon4
Chr06	Glyma.06G267500.1.Wm82.a2.v1	45611873	T	C	exon3
Chr06	Glyma.06G267500.1.Wm82.a2.v1	45611923	C	T	exon3
Chr06	Glyma.06G268000.1.Wm82.a2.v1	45650736	C	A	exon8
Chr06	Glyma.06G268000.1.Wm82.a2.v1	45650781	C	A	exon8
Chr06	Glyma.06G268000.1.Wm82.a2.v1	45650837	G	C	exon8
Chr06	Glyma.06G268600.1.Wm82.a2.v1	45721742	T	A	exon1
Chr06	Glyma.06G268600.1.Wm82.a2.v1	45721969	C	G	exon1
Chr06	Glyma.06G268600.1.Wm82.a2.v1	45722169	G	A	exon1
Chr06	Glyma.06G268600.1.Wm82.a2.v1	45722204	C	T	exon1
Chr06	Glyma.06G268600.1.Wm82.a2.v1	45722367	G	A	exon2
Chr06	Glyma.06G268600.1.Wm82.a2.v1	45722918	T	C	exon2
Chr06	Glyma.06G268600.1.Wm82.a2.v1	45723114	G	C	exon2
Chr06	Glyma.06G268600.1.Wm82.a2.v1	45723119	A	G	exon2
Chr06	Glyma.06G268600.1.Wm82.a2.v1	45723186	A	G	exon2
Chr06	Glyma.06G268600.1.Wm82.a2.v1	45723611	A	G	exon3
Chr06	Glyma.06G268600.1.Wm82.a2.v1	45723629	T	C	exon3
Chr06	Glyma.06G268600.1.Wm82.a2.v1	45723659	A	G	exon3
Chr06	Glyma.06G268600.1.Wm82.a2.v1	45723688	A	C	exon3
Chr06	Glyma.06G268600.1.Wm82.a2.v1	45723837	C	A	exon3
Chr06	Glyma.06G268700.4.Wm82.a2.v1	45726815	T	C	exon6
Chr06	Glyma.06G268700.4.Wm82.a2.v1	45728903	C	G	exon4
Chr06	Glyma.06G268700.4.Wm82.a2.v1	45728928	A	C	exon4
Chr06	Glyma.06G271000.1.Wm82.a2.v1	46018262	A	C	exon3
Chr06	Glyma.06G271000.1.Wm82.a2.v1	46018654	A	C	exon3
Chr06	Glyma.06G271900.1.Wm82.a2.v1	46203833	C	T	exon1
Chr06	Glyma.06G272000.1.Wm82.a2.v1	46217528	G	A	exon2
Chr06	Glyma.06G272200.1.Wm82.a2.v1	46282615	A	T	exon3
Chr06	Glyma.06G272200.1.Wm82.a2.v1	46282989	T	A	exon3
Chr06	Glyma.06G272200.1.Wm82.a2.v1	46286778	T	C	exon1
Chr06	Glyma.06G272300.1.Wm82.a2.v1	46298841	C	T	exon1
Chr06	Glyma.06G272400.2.Wm82.a2.v1	46320053	G	A	exon2
Chr06	Glyma.06G273200.1.Wm82.a2.v1	46407708	G	A	exon1
Chr06	Glyma.06G276000.1.Wm82.a2.v1	46703908	A	G	exon1
Chr06	Glyma.06G276000.1.Wm82.a2.v1	46704090	C	A	exon1
Chr06	Glyma.06G276100.1.Wm82.a2.v1	46707483	T	G	exon5
Chr06	Glyma.06G276100.1.Wm82.a2.v1	46708228	C	T	exon5
Chr06	Glyma.06G276100.1.Wm82.a2.v1	46708512	T	C	exon5
Chr06	Glyma.06G276800.1.Wm82.a2.v1	46798685	A	T	exon2
Chr06	Glyma.06G276800.1.Wm82.a2.v1	46798780	G	C	exon2
Chr06	Glyma.06G276800.1.Wm82.a2.v1	46799072	C	G	exon2
Chr06	Glyma.06G276800.1.Wm82.a2.v1	46799961	T	A	exon3
Chr06	Glyma.06G276800.1.Wm82.a2.v1	46800208	G	A	exon3
Chr06	Glyma.06G276800.1.Wm82.a2.v1	46800242	A	G	exon3
Chr08	Glyma.08G292200.1.Wm82.a2.v1	40620161	G	T	exon3
Chr08	Glyma.08G292200.1.Wm82.a2.v1	40620204	T	C	exon3
Chr08	Glyma.08G292200.1.Wm82.a2.v1	40620357	C	T	exon2
Chr08	Glyma.08G292200.1.Wm82.a2.v1	40620543	T	C	exon2
Chr08	Glyma.08G292200.1.Wm82.a2.v1	40620959	G	A	exon1
Chr08	Glyma.08G292200.1.Wm82.a2.v1	40620974	C	G	exon1
Chr08	Glyma.08G293000.1.Wm82.a2.v1	40768008	C	T	exon15
Chr08	Glyma.08G293000.1.Wm82.a2.v1	40770365	A	G	exon13
Chr08	Glyma.08G293100.7.Wm82.a2.v1	40799770	C	T	exon4
Chr08	Glyma.08G293100.7.Wm82.a2.v1	40799779	G	A	exon4
Chr08	Glyma.08G293500.1.Wm82.a2.v1	40859845	T	G	exon1
Chr08	Glyma.08G293900.2.Wm82.a2.v1	40892165	C	T	exon19
Chr08	Glyma.08G294100.6.Wm82.a2.v1	40944672	A	T	exon3
Chr08	Glyma.08G294100.6.Wm82.a2.v1	40945699	C	A	exon5
Chr08	Glyma.08G294300.1.Wm82.a2.v1	40956342	C	A	exon5
Chr08	Glyma.08G294500.1.Wm82.a2.v1	40967908	A	T	exon2
Chr08	Glyma.08G294500.1.Wm82.a2.v1	40969586	C	A	exon2
Chr08	Glyma.08G294800.1.Wm82.a2.v1	40994104	A	G	exon1
Chr08	Glyma.08G295100.1.Wm82.a2.v1	41011629	G	A	exon2
Chr08	Glyma.08G295100.1.Wm82.a2.v1	41011634	T	A	exon2
Chr08	Glyma.08G295100.1.Wm82.a2.v1	41011950	C	T	exon1
Chr08	Glyma.08G295100.1.Wm82.a2.v1	41011951	G	T	exon1
Chr08	Glyma.08G295200.1.Wm82.a2.v1	41017625	A	G	exon1
Chr08	Glyma.08G295300.1.Wm82.a2.v1	41018325	G	A	exon1
Chr08	Glyma.08G295400.1.Wm82.a2.v1	41032973	G	C	exon1
Chr08	Glyma.08G295700.1.Wm82.a2.v1	41069193	C	G	exon5
Chr08	Glyma.08G295800.1.Wm82.a2.v1	41101336	G	A	exon3
Chr08	Glyma.08G295800.1.Wm82.a2.v1	41101393	T	C	exon3
Chr08	Glyma.08G296100.1.Wm82.a2.v1	41176884	A	T	exon4
Chr08	Glyma.08G296300.1.Wm82.a2.v1	41217767	C	G	exon4
Chr08	Glyma.08G296300.1.Wm82.a2.v1	41219747	A	G	exon6
Chr08	Glyma.08G296500.1.Wm82.a2.v1	41242165	G	A	exon9
Chr08	Glyma.08G297000.1.Wm82.a2.v1	41328845	A	C	exon8
Chr08	Glyma.08G297400.1.Wm82.a2.v1	41360513	C	G	exon3
Chr08	Glyma.08G297400.1.Wm82.a2.v1	41361211	C	T	exon1
Chr08	Glyma.08G297500.4.Wm82.a2.v1	41379672	C	T	exon3
Chr08	Glyma.08G297500.4.Wm82.a2.v1	41379875	C	G	exon3
Chr08	Glyma.08G297600.1.Wm82.a2.v1	41401710	C	T	exon4
Chr08	Glyma.08G297600.1.Wm82.a2.v1	41401746	A	G	exon4
Chr08	Glyma.08G297600.1.Wm82.a2.v1	41401774	C	T	exon4
Chr08	Glyma.08G297600.1.Wm82.a2.v1	41401812	T	C	exon4
Chr08	Glyma.08G297600.1.Wm82.a2.v1	41401962	C	T	exon4
Chr08	Glyma.08G297600.1.Wm82.a2.v1	41402058	C	T	exon4
Chr08	Glyma.08G297600.1.Wm82.a2.v1	41403816	T	C	exon1
Chr08	Glyma.08G297700.1.Wm82.a2.v1	41412617	A	T	exon1
Chr08	Glyma.08G297700.1.Wm82.a2.v1	41412685	G	C	exon1
Chr08	Glyma.08G297700.1.Wm82.a2.v1	41415651	C	T	exon3
Chr08	Glyma.08G299500.1.Wm82.a2.v1	41767566	T	C	exon4
Chr08	Glyma.08G299500.1.Wm82.a2.v1	41767569	T	C	exon4
Chr08	Glyma.08G299500.1.Wm82.a2.v1	41769008	G	A	exon3
Chr08	Glyma.08G299500.1.Wm82.a2.v1	41769114	A	C	exon3
Chr08	Glyma.08G299500.1.Wm82.a2.v1	41769173	G	A	exon3
Chr08	Glyma.08G299800.1.Wm82.a2.v1	41796279	T	C	exon2
Chr08	Glyma.08G300200.1.Wm82.a2.v1	41828898	C	T	exon1
Chr08	Glyma.08G300400.1.Wm82.a2.v1	41838405	C	T	exon4
Chr08	Glyma.08G300500.1.Wm82.a2.v1	41866305	A	G	exon1
Chr08	Glyma.08G301300.1.Wm82.a2.v1	41932498	T	C	exon3
Chr08	Glyma.08G301700.3.Wm82.a2.v1	41965711	T	G	exon5
Chr08	Glyma.08G301800.1.Wm82.a2.v1	41975248	G	C	exon6
Chr08	Glyma.08G301800.1.Wm82.a2.v1	41975488	C	T	exon6
Chr08	Glyma.08G301800.1.Wm82.a2.v1	41977127	C	G	exon2
Chr08	Glyma.08G301800.1.Wm82.a2.v1	41977293	A	T	exon2
Chr08	Glyma.08G301800.1.Wm82.a2.v1	41977547	A	G	exon2
Chr08	Glyma.08G301800.1.Wm82.a2.v1	41977656	T	A	exon2
Chr08	Glyma.08G301800.1.Wm82.a2.v1	41977836	C	A	exon1
Chr08	Glyma.08G302400.2.Wm82.a2.v1	42047044	A	G	exon2
Chr08	Glyma.08G302400.2.Wm82.a2.v1	42047237	A	G	exon2
Chr08	Glyma.08G303000.1.Wm82.a2.v1	42116280	T	A	exon2
Chr08	Glyma.08G303000.1.Wm82.a2.v1	42116295	T	G	exon2
Chr08	Glyma.08G303000.1.Wm82.a2.v1	42116710	G	A	exon3
Chr08	Glyma.08G303000.1.Wm82.a2.v1	42116911	C	G	exon3
Chr08	Glyma.08G303500.1.Wm82.a2.v1	42150187	T	C	exon1
Chr08	Glyma.08G303500.1.Wm82.a2.v1	42150987	T	G	exon1
Chr08	Glyma.08G303500.1.Wm82.a2.v1	42150994	C	A	exon1
Chr08	Glyma.08G303600.1.Wm82.a2.v1	42160203	A	G	exon5
Chr08	Glyma.08G303600.1.Wm82.a2.v1	42160222	T	C	exon5
Chr08	Glyma.08G303600.1.Wm82.a2.v1	42160312	A	G	exon5
Chr08	Glyma.08G303600.1.Wm82.a2.v1	42161324	T	C	exon2
Chr08	Glyma.08G305600.1.Wm82.a2.v1	42376026	C	T	exon1
Chr08	Glyma.08G307300.1.Wm82.a2.v1	42553110	C	T	exon1
Chr08	Glyma.08G307400.1.Wm82.a2.v1	42557005	T	C	exon2
Chr08	Glyma.08G307400.1.Wm82.a2.v1	42557990	A	C	exon1
Chr08	Glyma.08G307400.1.Wm82.a2.v1	42558235	G	T	exon1
Chr08	Glyma.08G307700.1.Wm82.a2.v1	42604828	G	A	exon3
Chr08	Glyma.08G309200.1.Wm82.a2.v1	42820284	A	T	exon1
Chr10	Glyma.10G142500.1.Wm82.a2.v1	37698907	C	T	exon4
Chr13	Glyma.13G145000.1.Wm82.a2.v1	25763283	A	G	exon1
Chr13	Glyma.13G211700.1.Wm82.a2.v1	32542733	G	C	exon1
Chr13	Glyma.13G211700.1.Wm82.a2.v1	32542851	A	C	exon1
Chr13	Glyma.13G211900.1.Wm82.a2.v1	32559767	G	A	exon13
Chr13	Glyma.13G211900.1.Wm82.a2.v1	32560874	G	T	exon13
Chr13	Glyma.13G211900.1.Wm82.a2.v1	32566336	G	A	exon3

## Sheet: Suppl. Table S3
Suppl. Table S3. Indel variants identified in 11 sucrose-related QTL on Wm82.a2.v1.
Chromosome	Gene ID_Wm82.a2.v1	Type	Position_Start	Position_End	Reference	Variant	Exon
Chr04	Glyma.04G203700.1.Wm82.a2.v1	frameshift deletion	47638896	47638897	AA	-	exon1
Chr04	Glyma.04G204200.1.Wm82.a2.v1	stopgain	47662714	47662714	-	A	exon1
Chr04	Glyma.04G206500.1.Wm82.a2.v1	frameshift insertion	47904729	47904729	-	A	exon1
Chr05	Glyma.05G156400.6.Wm82.a2.v1	frameshift deletion	34890616	34890648	AGAAGGATAGGGGGGAAAGGCATTTGATAATTT	-	exon6
Chr06	Glyma.06G199500.1.Wm82.a2.v1	frameshift deletion	18213487	18213494	AACTTCAC	-	exon4
Chr06	Glyma.06G200200.1.Wm82.a2.v1	frameshift deletion	18329553	18329553	A	-	exon4
Chr06	Glyma.06G200300.2.Wm82.a2.v1	frameshift insertion	18337703	18337703	-	C	exon2
Chr06	Glyma.06G204000.1.Wm82.a2.v1	frameshift deletion	19151477	19151477	C	-	exon2
Chr06	Glyma.06G205300.1.Wm82.a2.v1	frameshift deletion	19396876	19396876	C	-	exon4
Chr06	Glyma.06G245900.1.Wm82.a2.v1	frameshift insertion	41535963	41535963	-	ACCGATAGAAACAAGTACATTGGTTAGC	exon2
Chr06	Glyma.06G258900.1.Wm82.a2.v1	frameshift insertion	44382422	44382422	-	A	exon1
Chr06	Glyma.06G258900.1.Wm82.a2.v1	frameshift insertion	44382444	44382444	-	GCCG	exon1
Chr06	Glyma.06G259800.5.Wm82.a2.v1	nonframeshift deletion	44468739	44468756	GAGTCTTCTTCTAAGTCA	-	exon3
Chr06	Glyma.06G259800.5.Wm82.a2.v1	nonframeshift deletion	44468799	44468801	TCT	-	exon3
Chr06	Glyma.06G260100.1.Wm82.a2.v1	nonframeshift deletion	44524823	44524825	AGA	-	exon1
Chr06	Glyma.06G267500.1.Wm82.a2.v1	frameshift insertion	45611906	45611906	-	C	exon3
Chr06	Glyma.06G270600.1.Wm82.a2.v1	nonframeshift deletion	45982937	45982948	CTGTTCAACCAT	-	exon2
Chr06	Glyma.06G276000.1.Wm82.a2.v1	nonframeshift deletion	46703961	46703969	GGTGCGGGT	-	exon1
Chr06	Glyma.06G276400.2.Wm82.a2.v1	nonframeshift deletion	46764582	46764584	CAC	-	exon5
Chr06	Glyma.06G276700.1.Wm82.a2.v1	nonframeshift insertion	46778678	46778678	-	TCCTCCACCGCCACATCC	exon1
Chr08	Glyma.08G292200.1.Wm82.a2.v1	frameshift deletion	40620139	40620149	GCTTTTCCTTT	-	exon3
Chr08	Glyma.08G293800.1.Wm82.a2.v1	nonframeshift deletion	40884492	40884509	CATAGTTAAGCCTATTCC	-	exon2
Chr08	Glyma.08G295400.1.Wm82.a2.v1	nonframeshift deletion	41033092	41033094	TTT	-	exon1
Chr08	Glyma.08G299800.1.Wm82.a2.v1	frameshift insertion	41796428	41796428	-	CCAAGTTCCTTAAATG	exon2
Chr08	Glyma.08G300600.1.Wm82.a2.v1	nonframeshift insertion	41874915	41874915	-	AAT	exon1
Chr08	Glyma.08G301700.3.Wm82.a2.v1	frameshift deletion	41966266	41966266	G	-	exon6
Chr08	Glyma.08G301800.1.Wm82.a2.v1	frameshift deletion	41977619	41977619	T	-	exon2
Chr08	Glyma.08G303000.1.Wm82.a2.v1	frameshift deletion	42116353	42116353	T	-	exon2
Chr08	Glyma.08G303300.1.Wm82.a2.v1	frameshift deletion	42138703	42138704	CT	-	exon5
Chr08	Glyma.08G303500.1.Wm82.a2.v1	nonframeshift deletion	42151425	42151445	TGAGATGATTGTCCAGATGAG	-	exon1
Chr08	Glyma.08G304300.1.Wm82.a2.v1	frameshift deletion	42272971	42272971	C	-	exon4

## Sheet: Suppl. Table S4
Suppl. Table S4. Nonsynonymous SNP variants identified in 11 sucrose-related QTL on Wm82.a5.v1 and the corresponding gene ID on Wm82.a2.v1.
Chr	Gene ID_Wm82.a5.v1	Position	Reference	Variant	Exon	Gene_Wm82.a2.v1
Chr04	Gm_Wm82_10951	50012775	T	G	exon2	Glyma.04G196400
Chr04	Gm_Wm82_10995	50609653	A	G	exon3	Glyma.04G201400
Chr04	Gm_Wm82_10997	50630113	A	G	exon12	Glyma.04G201600
Chr04	Gm_Wm82_10997	50630118	A	G	exon12	Glyma.04G201600
Chr04	Gm_Wm82_10997	50632119	T	A	exon7	Glyma.04G201600
Chr04	Gm_Wm82_10997	50635152	A	G	exon2	Glyma.04G201600
Chr04	Gm_Wm82_10997	50635401	T	C	exon1	Glyma.04G201600
Chr04	Gm_Wm82_10999	50641216	T	C	exon1	-
Chr04	Gm_Wm82_10999	50641591	A	G	exon2	-
Chr04	Gm_Wm82_11000	50643932	G	C	exon2	Glyma.04G201800
Chr04	Gm_Wm82_11000	50644042	T	G	exon2	Glyma.04G201800
Chr04	Gm_Wm82_11007	50703497	C	A	exon1	Glyma.04G202600
Chr04	Gm_Wm82_11016	50788943	C	T	exon5	Glyma.04G203400
Chr04	Gm_Wm82_11018	50807177	G	A	exon3	Glyma.04G203600
Chr04	Gm_Wm82_11023	50841137	T	G	exon6	Glyma.04G204400
Chr04	Gm_Wm82_11028	50918307	A	C	exon1	-
Chr04	Gm_Wm82_11028	50918331	C	A	exon1	-
Chr04	Gm_Wm82_11028	50918509	C	G	exon2	-
Chr04	Gm_Wm82_11028	50918576	T	C	exon2	-
Chr04	Gm_Wm82_11029	50930826	G	C	exon3	Glyma.04G205000
Chr04	Gm_Wm82_11029	50930935	G	A	exon3	Glyma.04G205000
Chr04	Gm_Wm82_11029	50930962	G	A	exon3	Glyma.04G205000
Chr04	Gm_Wm82_11029	50931456	A	G	exon3	Glyma.04G205000
Chr04	Gm_Wm82_11029	50931483	C	T	exon3	Glyma.04G205000
Chr04	Gm_Wm82_11033	50986583	T	C	exon1	Glyma.04G205500
Chr04	Gm_Wm82_11038	51032954	G	T	exon4	Glyma.04G206000
Chr04	Gm_Wm82_11039	51046670	A	T	exon6	Glyma.04G206100
Chr04	Gm_Wm82_11041	51066509	T	G	exon12	Glyma.04G206400
Chr04	Gm_Wm82_11041	51070267	C	T	exon8	Glyma.04G206400
Chr04	Gm_Wm82_11041	51070928	C	A	exon6	Glyma.04G206400
Chr04	Gm_Wm82_11041	51070938	C	T	exon6	Glyma.04G206400
Chr04	Gm_Wm82_11041	51070955	A	G	exon6	Glyma.04G206400
Chr04	Gm_Wm82_11041	51071938	G	A	exon5	Glyma.04G206400
Chr04	Gm_Wm82_11041	51073044	A	T	exon4	Glyma.04G206400
Chr04	Gm_Wm82_11041	51073542	A	G	exon2	Glyma.04G206400
Chr04	Gm_Wm82_11041	51074673	T	C	exon1	Glyma.04G206400
Chr04	Gm_Wm82_11042	51086506	T	A	exon1	-
Chr04	Gm_Wm82_11043	51097351	T	G	exon1	Glyma.04G206700
Chr04	Gm_Wm82_11043	51097989	G	A	exon1	Glyma.04G206700
Chr04	Gm_Wm82_11045	51127707	C	A	exon1	Glyma.04G206900
Chr04	Gm_Wm82_11045	51127712	T	C	exon1	Glyma.04G206900
Chr05	Gm_Wm82_13207	36648649	G	A	exon3	-
Chr05	Gm_Wm82_13210	36656386	A	T	exon5	Glyma.05G149500
Chr05	Gm_Wm82_13210	36656901	T	C	exon4	Glyma.05G149500
Chr05	Gm_Wm82_13210	36657267	G	C	exon3	Glyma.05G149500
Chr05	Gm_Wm82_13210	36658697	C	A	exon1	Glyma.05G149500
Chr05	Gm_Wm82_13210	36658702	C	T	exon1	Glyma.05G149500
Chr05	Gm_Wm82_13210	36658734	G	A	exon1	Glyma.05G149500
Chr05	Gm_Wm82_13211	36660650	G	A	exon2	Glyma.05G149600
Chr05	Gm_Wm82_13211	36660945	A	G	exon2	Glyma.05G149600
Chr05	Gm_Wm82_13212	36664436	T	C	exon12	Glyma.05G149700
Chr05	Gm_Wm82_13212	36669292	G	A	exon1	Glyma.05G149700
Chr05	Gm_Wm82_13224	36744603	T	A	exon1	Glyma.05G150800
Chr05	Gm_Wm82_13248	36977483	G	A	exon2	Glyma.05G153200
Chr05	Gm_Wm82_13251	36998204	G	T	exon2	Glyma.05G153700
Chr05	Gm_Wm82_13271	37153828	A	G	exon4	Glyma.05G156000
Chr05	Gm_Wm82_13271	37155841	A	T	exon2	Glyma.05G156000
Chr05	Gm_Wm82_13275	37174510	A	C	exon5	Glyma.05G156400
Chr05	Gm_Wm82_13276	37179047	A	C	exon1	Glyma.05G156500
Chr05	Gm_Wm82_13276	37179088	T	A	exon1	Glyma.05G156500
Chr05	Gm_Wm82_13276	37179340	C	T	exon1	Glyma.05G156500
Chr05	Gm_Wm82_13276	37179395	T	A	exon1	Glyma.05G156500
Chr05	Gm_Wm82_13276	37179689	C	G	exon1	Glyma.05G156500
Chr05	Gm_Wm82_13277	37198511	A	G	exon1	Glyma.05G156700
Chr05	Gm_Wm82_13287	37304314	G	A	exon4	Glyma.05G158000
Chr06	Gm_Wm82_15854	16855065	T	A	exon10	Glyma.06G191300
Chr06	Gm_Wm82_15925	17691298	A	G	exon5	-
Chr06	Gm_Wm82_15925	17692083	A	C	exon2	-
Chr06	Gm_Wm82_15950	18125603	C	T	exon9	Glyma.06G199400
Chr06	Gm_Wm82_15950	18125738	G	C	exon8	Glyma.06G199400
Chr06	Gm_Wm82_15950	18126225	T	A	exon6	Glyma.06G199400
Chr06	Gm_Wm82_15958	18318253	C	T	exon4	Glyma.06G200800
Chr06	Gm_Wm82_15959	18332225	A	C	exon1	Glyma.06G201000
Chr06	Gm_Wm82_15995	19190984	C	G	exon3	Glyma.06G204400
Chr06	Gm_Wm82_15997	19251705	A	G	exon1	Glyma.06G204600
Chr06	Gm_Wm82_15997	19252121	G	A	exon1	Glyma.06G204600
Chr06	Gm_Wm82_16000	19291120	A	G	exon1	Glyma.06G204900
Chr06	Gm_Wm82_16000	19291174	A	G	exon1	Glyma.06G204900
Chr06	Gm_Wm82_16000	19291274	T	A	exon1	Glyma.06G204900
Chr06	Gm_Wm82_16000	19291282	T	C	exon1	Glyma.06G204900
Chr06	Gm_Wm82_16000	19291307	G	A	exon1	Glyma.06G204900
Chr06	Gm_Wm82_16000	19291313	T	C	exon1	Glyma.06G204900
Chr06	Gm_Wm82_16000	19291316	G	T	exon1	Glyma.06G204900
Chr06	Gm_Wm82_16007	19398634	T	C	exon2	Glyma.06G205600
Chr06	Gm_Wm82_16028	19890710	T	G	exon9	Glyma.06G207000
Chr06	Gm_Wm82_16028	19890712	C	T	exon9	Glyma.06G207000
Chr06	Gm_Wm82_16028	19898094	G	A	exon13	Glyma.06G207000
Chr06	Gm_Wm82_16031	19949286	G	A	exon7	Glyma.06G207300
Chr06	Gm_Wm82_16037	20060581	C	A	exon2	-
Chr06	Gm_Wm82_16037	20060802	A	G	exon2	-
Chr06	Gm_Wm82_16037	20060821	T	A	exon2	-
Chr06	Gm_Wm82_16037	20060836	T	C	exon2	-
Chr06	Gm_Wm82_16037	20060844	A	G	exon2	-
Chr06	Gm_Wm82_16037	20060853	T	G	exon2	-
Chr06	Gm_Wm82_16037	20060857	A	G	exon2	-
Chr06	Gm_Wm82_16037	20060875	T	C	exon2	-
Chr06	Gm_Wm82_16037	20060880	A	G	exon2	-
Chr06	Gm_Wm82_16037	20060885	A	C	exon2	-
Chr06	Gm_Wm82_16093	21318042	A	G	exon1	Glyma.06G213600
Chr06	Gm_Wm82_16114	21672346	G	A	exon5	-
Chr06	Gm_Wm82_16114	21672369	A	T	exon5	-
Chr06	Gm_Wm82_16124	21964101	A	G	exon6	Glyma.06G214500
Chr06	Gm_Wm82_16124	21964111	A	C	exon6	Glyma.06G214500
Chr06	Gm_Wm82_16124	21964210	T	C	exon6	Glyma.06G214500
Chr06	Gm_Wm82_16124	21964256	T	A	exon6	Glyma.06G214500
Chr06	Gm_Wm82_16124	21964371	A	G	exon5	Glyma.06G214500
Chr06	Gm_Wm82_16130	22146914	G	A	exon11	Glyma.06G215100
Chr06	Gm_Wm82_16130	22150066	T	G	exon4	Glyma.06G215100
Chr06	Gm_Wm82_16134	22242342	G	A	exon7	Glyma.06G215300
Chr06	Gm_Wm82_16134	22245731	G	A	exon1	Glyma.06G215300
Chr06	Gm_Wm82_16134	22245752	T	A	exon1	Glyma.06G215300
Chr06	Gm_Wm82_16135	22247215	T	C	exon3	Glyma.06G215300
Chr06	Gm_Wm82_16144	22449065	G	A	exon2	Glyma.06G216100
Chr06	Gm_Wm82_16163	22903124	G	A	exon2	Glyma.06G217400
Chr06	Gm_Wm82_16190	24943595	A	G	exon3	Glyma.06G220600
Chr06	Gm_Wm82_16206	27167620	C	G	exon1	Glyma.06G221400
Chr06	Gm_Wm82_16222	28810357	G	T	exon1	-
Chr06	Gm_Wm82_16237	29130322	C	G	exon1	-
Chr06	Gm_Wm82_16239	29191758	G	A	exon15	Glyma.06G223100
Chr06	Gm_Wm82_16260	30393588	C	T	exon1	Glyma.06G224800
Chr06	Gm_Wm82_16275	34385114	C	T	exon1	Glyma.06G226400
Chr06	Gm_Wm82_16321	36946425	C	T	exon4	-
Chr06	Gm_Wm82_16321	36946445	A	G	exon4	-
Chr06	Gm_Wm82_16321	36946458	T	G	exon4	-
Chr06	Gm_Wm82_16369	38608306	C	G	exon1	-
Chr06	Gm_Wm82_16369	38608336	A	G	exon1	-
Chr06	Gm_Wm82_16369	38608355	C	T	exon1	-
Chr06	Gm_Wm82_16372	38641979	C	A	exon3	Glyma.06G233100
Chr06	Gm_Wm82_16418	40254102	T	C	exon2	-
Chr06	Gm_Wm82_16419	40371913	A	T	exon10	-
Chr06	Gm_Wm82_16427	40473003	C	T	exon1	-
Chr06	Gm_Wm82_16427	40473051	C	T	exon1	-
Chr06	Gm_Wm82_16446	40912651	C	T	exon8	Glyma.06G239000
Chr06	Gm_Wm82_16446	40912654	G	A	exon8	Glyma.06G239000
Chr06	Gm_Wm82_16446	40912674	A	C	exon8	Glyma.06G239000
Chr06	Gm_Wm82_16473	41570644	A	C	exon5	Glyma.06G241200
Chr06	Gm_Wm82_16525	42513821	G	T	exon1	Glyma.06G244200
Chr06	Gm_Wm82_16533	42996668	G	A	exon1	-
Chr06	Gm_Wm82_16540	43189448	A	G	exon2	-
Chr06	Gm_Wm82_16552	43249640	C	A	exon2	-
Chr06	Gm_Wm82_16552	43249754	G	A	exon2	-
Chr06	Gm_Wm82_16553	43255775	T	C	exon2	Glyma.06G245700
Chr06	Gm_Wm82_16712	45704770	C	T	exon5	Glyma.06G256000
Chr06	Gm_Wm82_16712	45704787	C	T	exon5	Glyma.06G256000
Chr06	Gm_Wm82_16712	45704820	T	G	exon5	Glyma.06G256000
Chr06	Gm_Wm82_16712	45704842	C	A	exon5	Glyma.06G256000
Chr06	Gm_Wm82_16712	45704847	G	T	exon5	Glyma.06G256000
Chr06	Gm_Wm82_16712	45704849	A	T	exon5	Glyma.06G256000
Chr06	Gm_Wm82_16712	45704859	T	C	exon5	Glyma.06G256000
Chr06	Gm_Wm82_16712	45704865	T	A	exon5	Glyma.06G256000
Chr06	Gm_Wm82_16712	45705132	C	A	exon5	Glyma.06G256000
Chr06	Gm_Wm82_16712	45705138	G	A	exon5	Glyma.06G256000
Chr06	Gm_Wm82_16712	45705163	C	T	exon5	Glyma.06G256000
Chr06	Gm_Wm82_16712	45705167	C	T	exon5	Glyma.06G256000
Chr06	Gm_Wm82_16712	45705186	C	G	exon5	Glyma.06G256000
Chr06	Gm_Wm82_16712	45705199	G	C	exon5	Glyma.06G256000
Chr06	Gm_Wm82_16712	45705201	T	C	exon5	Glyma.06G256000
Chr06	Gm_Wm82_16712	45705265	T	A	exon5	Glyma.06G256000
Chr06	Gm_Wm82_16712	45706662	C	T	exon3	Glyma.06G256000
Chr06	Gm_Wm82_16712	45706674	C	T	exon3	Glyma.06G256000
Chr06	Gm_Wm82_16712	45706676	T	C	exon3	Glyma.06G256000
Chr06	Gm_Wm82_16712	45706683	G	T	exon3	Glyma.06G256000
Chr06	Gm_Wm82_16712	45706688	A	G	exon3	Glyma.06G256000
Chr06	Gm_Wm82_16712	45706692	G	T	exon3	Glyma.06G256000
Chr06	Gm_Wm82_16712	45706695	C	T	exon3	Glyma.06G256000
Chr06	Gm_Wm82_16712	45706703	G	A	exon3	Glyma.06G256000
Chr06	Gm_Wm82_16712	45706719	C	T	exon3	Glyma.06G256000
Chr06	Gm_Wm82_16712	45706722	G	C	exon3	Glyma.06G256000
Chr06	Gm_Wm82_16712	45708230	G	A	exon2	Glyma.06G256000
Chr06	Gm_Wm82_16712	45708317	G	A	exon2	Glyma.06G256000
Chr06	Gm_Wm82_16712	45708359	A	T	exon2	Glyma.06G256000
Chr06	Gm_Wm82_16714	45717132	G	T	exon4	Glyma.06G256200
Chr06	Gm_Wm82_16714	45717139	C	A	exon4	Glyma.06G256200
Chr06	Gm_Wm82_16714	45717146	G	T	exon4	Glyma.06G256200
Chr06	Gm_Wm82_16714	45717159	T	A	exon4	Glyma.06G256200
Chr06	Gm_Wm82_16714	45717168	G	T	exon4	Glyma.06G256200
Chr06	Gm_Wm82_16714	45717229	G	A	exon4	Glyma.06G256200
Chr06	Gm_Wm82_16714	45717235	G	T	exon4	Glyma.06G256200
Chr06	Gm_Wm82_16714	45717249	T	G	exon4	Glyma.06G256200
Chr06	Gm_Wm82_16715	45722376	G	A	exon3	-
Chr06	Gm_Wm82_16721	45802251	A	T	exon2	Glyma.06G256600
Chr06	Gm_Wm82_16723	45828405	T	G	exon1	Glyma.06G256700
Chr06	Gm_Wm82_16723	45833001	A	T	exon5	Glyma.06G256700
Chr06	Gm_Wm82_16737	46055491	C	T	exon1	-
Chr06	Gm_Wm82_16741	46120780	C	T	exon2	-
Chr06	Gm_Wm82_16770	46519180	G	T	exon8	Glyma.06G258800
Chr06	Gm_Wm82_16770	46523865	G	A	exon1	Glyma.06G258800
Chr06	Gm_Wm82_16771	46528082	G	T	exon1	Glyma.06G258900
Chr06	Gm_Wm82_16771	46528122	C	T	exon1	Glyma.06G258900
Chr06	Gm_Wm82_16771	46528174	A	T	exon1	Glyma.06G258900
Chr06	Gm_Wm82_16771	46528179	A	G	exon1	Glyma.06G258900
Chr06	Gm_Wm82_16771	46528253	G	C	exon1	Glyma.06G258900
Chr06	Gm_Wm82_16771	46528256	A	G	exon1	Glyma.06G258900
Chr06	Gm_Wm82_16771	46528260	T	C	exon1	Glyma.06G258900
Chr06	Gm_Wm82_16771	46528340	C	A	exon1	Glyma.06G258900
Chr06	Gm_Wm82_16771	46528441	T	A	exon1	Glyma.06G258900
Chr06	Gm_Wm82_16771	46528466	G	T	exon1	Glyma.06G258900
Chr06	Gm_Wm82_16771	46528557	A	T	exon2	Glyma.06G258900
Chr06	Gm_Wm82_16771	46528575	T	C	exon2	Glyma.06G258900
Chr06	Gm_Wm82_16771	46528605	G	A	exon2	Glyma.06G258900
Chr06	Gm_Wm82_16771	46529547	A	T	exon3	Glyma.06G258900
Chr06	Gm_Wm82_16771	46529627	G	A	exon3	Glyma.06G258900
Chr06	Gm_Wm82_16771	46529825	G	T	exon4	Glyma.06G258900
Chr06	Gm_Wm82_16771	46529831	G	A	exon4	Glyma.06G258900
Chr06	Gm_Wm82_16771	46529906	A	G	exon4	Glyma.06G258900
Chr06	Gm_Wm82_16771	46529927	A	C	exon4	Glyma.06G258900
Chr06	Gm_Wm82_16771	46530174	T	C	exon5	Glyma.06G258900
Chr06	Gm_Wm82_16771	46530265	G	T	exon5	Glyma.06G258900
Chr06	Gm_Wm82_16771	46530485	T	A	exon6	Glyma.06G258900
Chr06	Gm_Wm82_16771	46530569	G	A	exon6	Glyma.06G258900
Chr06	Gm_Wm82_16771	46530585	G	A	exon6	Glyma.06G258900
Chr06	Gm_Wm82_16771	46531051	G	A	exon8	Glyma.06G258900
Chr06	Gm_Wm82_16771	46531176	T	A	exon8	Glyma.06G258900
Chr06	Gm_Wm82_16771	46531228	A	C	exon8	Glyma.06G258900
Chr06	Gm_Wm82_16773	46559716	G	C	exon5	-
Chr06	Gm_Wm82_16773	46559728	T	C	exon5	-
Chr06	Gm_Wm82_16773	46559747	G	T	exon5	-
Chr06	Gm_Wm82_16773	46559767	G	C	exon5	-
Chr06	Gm_Wm82_16773	46559798	C	G	exon5	-
Chr06	Gm_Wm82_16773	46559932	C	T	exon4	-
Chr06	Gm_Wm82_16773	46559963	T	C	exon4	-
Chr06	Gm_Wm82_16773	46559995	A	C	exon4	-
Chr06	Gm_Wm82_16773	46560011	C	T	exon4	-
Chr06	Gm_Wm82_16773	46560021	G	A	exon4	-
Chr06	Gm_Wm82_16773	46560029	G	C	exon4	-
Chr06	Gm_Wm82_16773	46560730	C	T	exon4	-
Chr06	Gm_Wm82_16773	46587448	A	G	exon2	-
Chr06	Gm_Wm82_16773	46675331	C	T	exon1	-
Chr06	Gm_Wm82_16773	46675332	T	C	exon1	-
Chr06	Gm_Wm82_16773	46675428	A	C	exon1	-
Chr06	Gm_Wm82_16773	46675440	C	G	exon1	-
Chr06	Gm_Wm82_16773	46675509	A	G	exon1	-
Chr06	Gm_Wm82_16773	46675517	C	T	exon1	-
Chr06	Gm_Wm82_16773	46675593	G	C	exon1	-
Chr06	Gm_Wm82_16773	46675770	C	G	exon1	-
Chr06	Gm_Wm82_16781	46816050	A	G	exon1	Glyma.06G260900
Chr06	Gm_Wm82_16781	46816321	C	T	exon1	Glyma.06G260900
Chr06	Gm_Wm82_16781	46816376	C	A	exon1	Glyma.06G260900
Chr06	Gm_Wm82_16783	46849360	G	A	exon2	-
Chr06	Gm_Wm82_16784	46875167	G	A	exon1	Glyma.06G261100
Chr06	Gm_Wm82_16784	46875224	T	A	exon1	Glyma.06G261100
Chr06	Gm_Wm82_16784	46875335	C	T	exon1	Glyma.06G261100
Chr06	Gm_Wm82_16788	46938940	T	C	exon2	Glyma.06G261400
Chr06	Gm_Wm82_16788	46939025	G	A	exon2	Glyma.06G261400
Chr06	Gm_Wm82_16788	46939148	A	G	exon2	Glyma.06G261400
Chr06	Gm_Wm82_16788	46939679	G	T	exon2	Glyma.06G261400
Chr06	Gm_Wm82_16788	46939724	G	A	exon2	Glyma.06G261400
Chr06	Gm_Wm82_16788	46939728	A	T	exon2	Glyma.06G261400
Chr06	Gm_Wm82_16788	46939733	C	G	exon2	Glyma.06G261400
Chr06	Gm_Wm82_16788	46939745	T	A	exon2	Glyma.06G261400
Chr06	Gm_Wm82_16788	46939778	G	T	exon2	Glyma.06G261400
Chr06	Gm_Wm82_16788	46980614	T	A	exon1	Glyma.06G261400
Chr06	Gm_Wm82_16788	46980694	G	A	exon1	Glyma.06G261400
Chr06	Gm_Wm82_16788	46980719	C	A	exon1	Glyma.06G261400
Chr06	Gm_Wm82_16788	46980727	T	A	exon1	Glyma.06G261400
Chr06	Gm_Wm82_16788	46980741	A	T	exon1	Glyma.06G261400
Chr06	Gm_Wm82_16788	46980793	T	C	exon1	Glyma.06G261400
Chr06	Gm_Wm82_16788	46980812	C	T	exon1	Glyma.06G261400
Chr06	Gm_Wm82_16788	46981016	G	T	exon1	Glyma.06G261400
Chr06	Gm_Wm82_16788	46981024	T	C	exon1	Glyma.06G261400
Chr06	Gm_Wm82_16788	46981030	C	T	exon1	Glyma.06G261400
Chr06	Gm_Wm82_16792	47017537	A	G	exon8	Glyma.06G261800
Chr06	Gm_Wm82_16810	47272369	T	C	exon1	Glyma.06G263800
Chr06	Gm_Wm82_16810	47272426	C	T	exon1	Glyma.06G263800
Chr06	Gm_Wm82_16810	47272441	T	C	exon1	Glyma.06G263800
Chr06	Gm_Wm82_16810	47272525	T	C	exon1	Glyma.06G263800
Chr06	Gm_Wm82_16810	47272534	A	T	exon1	Glyma.06G263800
Chr06	Gm_Wm82_16810	47272549	T	C	exon1	Glyma.06G263800
Chr06	Gm_Wm82_16810	47273831	G	A	exon4	Glyma.06G263800
Chr06	Gm_Wm82_16810	47273837	T	C	exon4	Glyma.06G263800
Chr06	Gm_Wm82_16810	47274025	C	T	exon5	Glyma.06G263800
Chr06	Gm_Wm82_16810	47274662	C	T	exon7	Glyma.06G263800
Chr06	Gm_Wm82_16810	47274951	C	A	exon8	Glyma.06G263800
Chr06	Gm_Wm82_16810	47274989	A	G	exon8	Glyma.06G263800
Chr06	Gm_Wm82_16818	47435150	G	A	exon2	Glyma.06G265400
Chr06	Gm_Wm82_16818	47435168	A	G	exon2	Glyma.06G265400
Chr06	Gm_Wm82_16818	47435180	A	C	exon2	Glyma.06G265400
Chr06	Gm_Wm82_16818	47435193	G	A	exon2	Glyma.06G265400
Chr06	Gm_Wm82_16819	47437782	C	G	exon1	Glyma.06G265400
Chr06	Gm_Wm82_16819	47437788	T	G	exon1	Glyma.06G265400
Chr06	Gm_Wm82_16819	47437797	G	A	exon1	Glyma.06G265400
Chr06	Gm_Wm82_16819	47437819	T	G	exon1	Glyma.06G265400
Chr06	Gm_Wm82_16819	47437845	T	A	exon1	Glyma.06G265400
Chr06	Gm_Wm82_16819	47437899	A	G	exon1	Glyma.06G265400
Chr06	Gm_Wm82_16819	47437912	A	G	exon1	Glyma.06G265400
Chr06	Gm_Wm82_16819	47438062	T	A	exon1	Glyma.06G265400
Chr06	Gm_Wm82_16819	47438064	T	A	exon1	Glyma.06G265400
Chr06	Gm_Wm82_16819	47438070	C	T	exon1	Glyma.06G265400
Chr06	Gm_Wm82_16819	47438071	C	T	exon1	Glyma.06G265400
Chr06	Gm_Wm82_16819	47438082	G	T	exon1	Glyma.06G265400
Chr06	Gm_Wm82_16819	47438085	T	G	exon1	Glyma.06G265400
Chr06	Gm_Wm82_16823	47492256	G	T	exon1	Glyma.06G265500
Chr06	Gm_Wm82_16832	47592881	C	T	exon2	Glyma.06G266300
Chr06	Gm_Wm82_16837	47647081	T	C	exon6	Glyma.06G267000
Chr06	Gm_Wm82_16837	47647965	C	T	exon5	Glyma.06G267000
Chr06	Gm_Wm82_16837	47649457	C	T	exon2	Glyma.06G267000
Chr06	Gm_Wm82_16837	47649580	T	C	exon2	Glyma.06G267000
Chr06	Gm_Wm82_16843	47792460	C	T	exon3	Glyma.06G267900
Chr06	Gm_Wm82_16843	47792464	G	A	exon3	Glyma.06G267900
Chr06	Gm_Wm82_16845	47845766	T	A	exon4	Glyma.06G268700
Chr06	Gm_Wm82_16845	47846225	G	A	exon4	Glyma.06G268700
Chr06	Gm_Wm82_16845	47846246	G	C	exon4	Glyma.06G268700
Chr06	Gm_Wm82_16845	47878412	A	T	exon3	Glyma.06G268700
Chr06	Gm_Wm82_16845	47878418	C	T	exon3	Glyma.06G268700
Chr06	Gm_Wm82_16845	47879216	A	C	exon2	Glyma.06G268700
Chr06	Gm_Wm82_16845	47879219	C	T	exon2	Glyma.06G268700
Chr06	Gm_Wm82_16845	47879230	A	G	exon2	Glyma.06G268700
Chr06	Gm_Wm82_16845	47879249	C	T	exon2	Glyma.06G268700
Chr06	Gm_Wm82_16845	47879259	G	C	exon2	Glyma.06G268700
Chr06	Gm_Wm82_16845	47879260	T	C	exon2	Glyma.06G268700
Chr06	Gm_Wm82_16845	47879285	C	T	exon2	Glyma.06G268700
Chr06	Gm_Wm82_16845	47879294	G	A	exon2	Glyma.06G268700
Chr06	Gm_Wm82_16845	47879296	T	C	exon2	Glyma.06G268700
Chr06	Gm_Wm82_16847	47948832	T	C	exon1	-
Chr06	Gm_Wm82_16847	47948901	A	G	exon1	-
Chr06	Gm_Wm82_16847	47948929	C	A	exon1	-
Chr06	Gm_Wm82_16847	47948931	A	T	exon1	-
Chr06	Gm_Wm82_16847	47948937	G	A	exon1	-
Chr06	Gm_Wm82_16847	47948947	A	G	exon1	-
Chr06	Gm_Wm82_16847	47948953	C	T	exon1	-
Chr06	Gm_Wm82_16864	48079838	G	A	exon1	-
Chr06	Gm_Wm82_16864	48079842	C	G	exon1	-
Chr06	Gm_Wm82_16864	48079874	G	A	exon1	-
Chr06	Gm_Wm82_16864	48079896	C	T	exon1	-
Chr06	Gm_Wm82_16864	48079901	G	C	exon1	-
Chr06	Gm_Wm82_16864	48080001	A	G	exon1	-
Chr06	Gm_Wm82_16864	48080057	G	A	exon1	-
Chr06	Gm_Wm82_16865	48110174	G	A	exon1	Glyma.06G270400
Chr06	Gm_Wm82_16867	48118112	A	G	exon1	-
Chr06	Gm_Wm82_16867	48118134	C	T	exon1	-
Chr06	Gm_Wm82_16867	48118148	A	G	exon1	-
Chr06	Gm_Wm82_16867	48118160	C	A	exon1	-
Chr06	Gm_Wm82_16867	48118169	A	G	exon1	-
Chr06	Gm_Wm82_16867	48118232	G	A	exon1	-
Chr06	Gm_Wm82_16867	48118235	G	A	exon1	-
Chr06	Gm_Wm82_16867	48118239	A	G	exon1	-
Chr06	Gm_Wm82_16867	48118253	G	A	exon1	-
Chr06	Gm_Wm82_16871	48154212	A	C	exon1	Glyma.06G270900
Chr06	Gm_Wm82_16871	48154217	G	A	exon1	Glyma.06G270900
Chr06	Gm_Wm82_16871	48154239	T	C	exon1	Glyma.06G270900
Chr06	Gm_Wm82_16871	48154245	T	C	exon1	Glyma.06G270900
Chr06	Gm_Wm82_16871	48154253	T	C	exon1	Glyma.06G270900
Chr06	Gm_Wm82_16871	48154320	T	C	exon1	Glyma.06G270900
Chr06	Gm_Wm82_16871	48154322	G	A	exon1	Glyma.06G270900
Chr06	Gm_Wm82_16871	48154362	C	T	exon1	Glyma.06G270900
Chr06	Gm_Wm82_16871	48159440	A	G	exon5	Glyma.06G270900
Chr06	Gm_Wm82_16871	48159446	A	T	exon5	Glyma.06G270900
Chr06	Gm_Wm82_16871	48159469	C	G	exon5	Glyma.06G270900
Chr06	Gm_Wm82_16871	48159476	T	C	exon5	Glyma.06G270900
Chr06	Gm_Wm82_16871	48159478	G	A	exon5	Glyma.06G270900
Chr06	Gm_Wm82_16871	48159511	A	G	exon5	Glyma.06G270900
Chr06	Gm_Wm82_16871	48159521	C	T	exon5	Glyma.06G270900
Chr06	Gm_Wm82_16871	48159529	A	T	exon5	Glyma.06G270900
Chr06	Gm_Wm82_16872	48164832	A	C	exon3	Glyma.06G271000
Chr06	Gm_Wm82_16884	48363825	G	A	exon2	Glyma.06G272000
Chr06	Gm_Wm82_16886	48431677	A	T	exon3	Glyma.06G272200
Chr06	Gm_Wm82_16886	48432051	T	A	exon3	Glyma.06G272200
Chr06	Gm_Wm82_16887	48444274	C	T	exon2	-
Chr06	Gm_Wm82_16887	48444309	G	A	exon2	-
Chr06	Gm_Wm82_16887	48444312	G	T	exon2	-
Chr06	Gm_Wm82_16887	48444439	G	A	exon1	-
Chr06	Gm_Wm82_16887	48444462	G	A	exon1	-
Chr06	Gm_Wm82_16887	48444495	C	T	exon1	-
Chr06	Gm_Wm82_16887	48444520	T	C	exon1	-
Chr06	Gm_Wm82_16888	48446801	A	G	exon1	-
Chr06	Gm_Wm82_16888	48446838	G	A	exon1	-
Chr06	Gm_Wm82_16888	48446925	T	C	exon1	-
Chr06	Gm_Wm82_16888	48446945	A	G	exon1	-
Chr06	Gm_Wm82_16888	48446972	T	C	exon1	-
Chr06	Gm_Wm82_16888	48446973	G	A	exon1	-
Chr06	Gm_Wm82_16888	48446976	G	A	exon1	-
Chr06	Gm_Wm82_16888	48447027	G	A	exon1	-
Chr06	Gm_Wm82_16888	48447101	C	G	exon1	-
Chr06	Gm_Wm82_16889	48447903	C	T	exon1	Glyma.06G272300
Chr06	Gm_Wm82_16889	48449996	A	G	exon4	Glyma.06G272300
Chr06	Gm_Wm82_16889	48450013	A	G	exon4	Glyma.06G272300
Chr06	Gm_Wm82_16890	48469114	G	A	exon3	Glyma.06G272400
Chr06	Gm_Wm82_16906	48610198	T	C	exon2	Glyma.06G273700
Chr06	Gm_Wm82_16919	48817377	A	C	exon12	Glyma.06G275700
Chr06	Gm_Wm82_16919	48817425	T	G	exon12	Glyma.06G275700
Chr06	Gm_Wm82_16922	48845516	A	G	exon1	Glyma.06G276000
Chr06	Gm_Wm82_16922	48845698	C	A	exon1	Glyma.06G276000
Chr06	Gm_Wm82_16923	48846930	A	G	exon2	-
Chr06	Gm_Wm82_16923	48847399	C	T	exon1	-
Chr06	Gm_Wm82_16924	48849091	T	G	exon5	Glyma.06G276100
Chr06	Gm_Wm82_16924	48849836	C	T	exon5	Glyma.06G276100
Chr06	Gm_Wm82_16924	48850120	T	C	exon5	Glyma.06G276100
Chr06	Gm_Wm82_16929	48939772	G	C	exon1	Glyma.06G276800
Chr06	Gm_Wm82_16929	48940064	C	G	exon1	Glyma.06G276800
Chr06	Gm_Wm82_16929	48941200	G	A	exon2	Glyma.06G276800
Chr08	Gm_Wm82_23199	43084507	G	A	exon3	-
Chr08	Gm_Wm82_23200	43094702	C	T	exon2	-
Chr08	Gm_Wm82_23200	43095133	T	G	exon4	-
Chr08	Gm_Wm82_23200	43095232	T	G	exon4	-
Chr08	Gm_Wm82_23206	43221710	C	T	exon14	Glyma.08G293000
Chr08	Gm_Wm82_23206	43224067	A	G	exon12	Glyma.08G293000
Chr08	Gm_Wm82_23206	43227388	C	T	exon4	Glyma.08G293000
Chr08	Gm_Wm82_23209	43253475	C	T	exon8	Glyma.08G293100
Chr08	Gm_Wm82_23209	43253484	G	A	exon8	Glyma.08G293100
Chr08	Gm_Wm82_23209	43259565	T	C	exon2	Glyma.08G293100
Chr08	Gm_Wm82_23209	43259653	C	T	exon2	Glyma.08G293100
Chr08	Gm_Wm82_23209	43259698	T	C	exon2	Glyma.08G293100
Chr08	Gm_Wm82_23213	43297301	A	T	exon3	-
Chr08	Gm_Wm82_23213	43297339	G	T	exon3	-
Chr08	Gm_Wm82_23213	43298027	T	G	exon1	-
Chr08	Gm_Wm82_23216	43328943	A	T	exon1	-
Chr08	Gm_Wm82_23218	43332689	C	T	exon4	-
Chr08	Gm_Wm82_23220	43345870	C	T	exon19	Glyma.08G293900
Chr08	Gm_Wm82_23222	43398382	A	T	exon3	Glyma.08G294100
Chr08	Gm_Wm82_23222	43399409	C	A	exon5	Glyma.08G294100
Chr08	Gm_Wm82_23224	43410052	C	A	exon5	Glyma.08G294300
Chr08	Gm_Wm82_23226	43442890	A	G	exon4	Glyma.08G294700
Chr08	Gm_Wm82_23227	43447814	A	G	exon1	Glyma.08G294800
Chr08	Gm_Wm82_23229	43465660	C	T	exon1	Glyma.08G295100
Chr08	Gm_Wm82_23229	43465661	G	T	exon1	Glyma.08G295100
Chr08	Gm_Wm82_23230	43479731	T	A	exon2	-
Chr08	Gm_Wm82_23230	43479791	A	T	exon2	-
Chr08	Gm_Wm82_23231	43486039	G	C	exon1	Glyma.08G295400
Chr08	Gm_Wm82_23234	43522304	C	G	exon5	Glyma.08G295700
Chr08	Gm_Wm82_23235	43529908	A	G	exon2	-
Chr08	Gm_Wm82_23235	43530059	A	G	exon3	-
Chr08	Gm_Wm82_23235	43530095	A	G	exon3	-
Chr08	Gm_Wm82_23235	43530107	A	G	exon3	-
Chr08	Gm_Wm82_23235	43530189	T	C	exon3	-
Chr08	Gm_Wm82_23235	43530607	T	C	exon4	-
Chr08	Gm_Wm82_23235	43530611	C	T	exon4	-
Chr08	Gm_Wm82_23236	43549493	T	A	exon2	-
Chr08	Gm_Wm82_23236	43549539	A	C	exon2	-
Chr08	Gm_Wm82_23236	43549677	A	G	exon2	-
Chr08	Gm_Wm82_23237	43554413	G	A	exon3	Glyma.08G295800
Chr08	Gm_Wm82_23237	43554470	T	C	exon3	Glyma.08G295800
Chr08	Gm_Wm82_23243	43670484	C	G	exon3	Glyma.08G296300
Chr08	Gm_Wm82_23243	43672465	A	G	exon5	Glyma.08G296300
Chr08	Gm_Wm82_23245	43694883	G	A	exon9	Glyma.08G296500
Chr08	Gm_Wm82_23251	43781623	A	C	exon8	Glyma.08G297000
Chr08	Gm_Wm82_23255	43813291	C	G	exon3	Glyma.08G297400
Chr08	Gm_Wm82_23255	43813989	C	T	exon1	Glyma.08G297400
Chr08	Gm_Wm82_23256	43832452	C	T	exon2	Glyma.08G297500
Chr08	Gm_Wm82_23256	43832655	C	G	exon2	Glyma.08G297500
Chr08	Gm_Wm82_23257	43861431	C	A	exon1	-
Chr08	Gm_Wm82_23258	43865006	T	A	exon1	Glyma.08G297700
Chr08	Gm_Wm82_23258	43865163	A	T	exon1	Glyma.08G297700
Chr08	Gm_Wm82_23258	43865196	A	G	exon1	Glyma.08G297700
Chr08	Gm_Wm82_23258	43865400	A	T	exon1	Glyma.08G297700
Chr08	Gm_Wm82_23258	43865468	G	C	exon1	Glyma.08G297700
Chr08	Gm_Wm82_23258	43868434	C	T	exon3	Glyma.08G297700
Chr08	Gm_Wm82_23276	44212054	T	C	exon3	Glyma.08G299500
Chr08	Gm_Wm82_23276	44212057	T	C	exon3	Glyma.08G299500
Chr08	Gm_Wm82_23276	44213496	G	A	exon2	Glyma.08G299500
Chr08	Gm_Wm82_23276	44213661	G	A	exon2	Glyma.08G299500
Chr08	Gm_Wm82_23277	44220882	C	T	exon3	Glyma.08G299600
Chr08	Gm_Wm82_23278	44228906	G	A	exon2	Glyma.08G299700
Chr08	Gm_Wm82_23278	44228949	A	G	exon2	Glyma.08G299700
Chr08	Gm_Wm82_23279	44240855	T	C	exon2	Glyma.08G299800
Chr08	Gm_Wm82_23284	44276755	T	C	exon3	Glyma.08G300300
Chr08	Gm_Wm82_23285	44282981	C	T	exon2	Glyma.08G300400
Chr08	Gm_Wm82_23287	44310884	A	G	exon1	Glyma.08G300500
Chr08	Gm_Wm82_23293	44376780	T	C	exon3	Glyma.08G301300
Chr08	Gm_Wm82_23298	44409909	T	G	exon5	-
Chr08	Gm_Wm82_23299	44444471	C	T	exon2	-
Chr08	Gm_Wm82_23302	44492044	A	G	exon1	Glyma.08G302400
Chr08	Gm_Wm82_23302	44492237	A	G	exon1	Glyma.08G302400
Chr08	Gm_Wm82_23305	44533472	T	C	exon5	Glyma.08G302800
Chr08	Gm_Wm82_23307	44559493	T	C	exon1	Glyma.08G303000
Chr08	Gm_Wm82_23307	44559499	C	T	exon1	Glyma.08G303000
Chr08	Gm_Wm82_23307	44559571	G	A	exon1	Glyma.08G303000
Chr08	Gm_Wm82_23307	44559572	G	A	exon1	Glyma.08G303000
Chr08	Gm_Wm82_23307	44559600	T	G	exon1	Glyma.08G303000
Chr08	Gm_Wm82_23307	44559604	G	A	exon1	Glyma.08G303000
Chr08	Gm_Wm82_23307	44559619	C	T	exon1	Glyma.08G303000
Chr08	Gm_Wm82_23307	44559622	G	A	exon1	Glyma.08G303000
Chr08	Gm_Wm82_23307	44559629	C	T	exon1	Glyma.08G303000
Chr08	Gm_Wm82_23307	44559644	C	T	exon1	Glyma.08G303000
Chr08	Gm_Wm82_23307	44559652	G	A	exon1	Glyma.08G303000
Chr08	Gm_Wm82_23307	44559721	G	A	exon1	Glyma.08G303000
Chr08	Gm_Wm82_23307	44559722	C	T	exon1	Glyma.08G303000
Chr08	Gm_Wm82_23307	44559730	G	A	exon1	Glyma.08G303000
Chr08	Gm_Wm82_23307	44559772	A	G	exon1	Glyma.08G303000
Chr08	Gm_Wm82_23307	44559776	C	T	exon1	Glyma.08G303000
Chr08	Gm_Wm82_23307	44561281	T	A	exon2	Glyma.08G303000
Chr08	Gm_Wm82_23307	44561296	T	G	exon2	Glyma.08G303000
Chr08	Gm_Wm82_23307	44561711	G	A	exon3	Glyma.08G303000
Chr08	Gm_Wm82_23307	44561912	C	G	exon3	Glyma.08G303000
Chr08	Gm_Wm82_23312	44595987	T	G	exon1	Glyma.08G303500
Chr08	Gm_Wm82_23312	44595994	C	A	exon1	Glyma.08G303500
Chr08	Gm_Wm82_23312	44596044	C	T	exon1	Glyma.08G303500
Chr08	Gm_Wm82_23312	44596051	T	A	exon1	Glyma.08G303500
Chr08	Gm_Wm82_23312	44596063	C	G	exon1	Glyma.08G303500
Chr08	Gm_Wm82_23312	44596170	T	C	exon1	Glyma.08G303500
Chr08	Gm_Wm82_23312	44596171	T	C	exon1	Glyma.08G303500
Chr08	Gm_Wm82_23312	44596179	G	A	exon1	Glyma.08G303500
Chr08	Gm_Wm82_23312	44596185	A	T	exon1	Glyma.08G303500
Chr08	Gm_Wm82_23312	44596191	A	T	exon1	Glyma.08G303500
Chr08	Gm_Wm82_23312	44596194	G	A	exon1	Glyma.08G303500
Chr08	Gm_Wm82_23312	44596206	T	A	exon1	Glyma.08G303500
Chr08	Gm_Wm82_23312	44596217	C	A	exon1	Glyma.08G303500
Chr08	Gm_Wm82_23312	44596234	C	A	exon1	Glyma.08G303500
Chr08	Gm_Wm82_23312	44596299	A	G	exon1	Glyma.08G303500
Chr08	Gm_Wm82_23312	44596314	C	T	exon1	Glyma.08G303500
Chr08	Gm_Wm82_23312	44596318	T	C	exon1	Glyma.08G303500
Chr08	Gm_Wm82_23312	44596320	T	C	exon1	Glyma.08G303500
Chr08	Gm_Wm82_23312	44596323	C	T	exon1	Glyma.08G303500
Chr08	Gm_Wm82_23312	44596334	C	A	exon1	Glyma.08G303500
Chr08	Gm_Wm82_23312	44596335	C	A	exon1	Glyma.08G303500
Chr08	Gm_Wm82_23313	44605203	A	G	exon8	Glyma.08G303600
Chr08	Gm_Wm82_23313	44605222	T	C	exon8	Glyma.08G303600
Chr08	Gm_Wm82_23313	44605312	A	G	exon8	Glyma.08G303600
Chr08	Gm_Wm82_23313	44606324	T	C	exon5	Glyma.08G303600
Chr08	Gm_Wm82_23334	44822836	C	T	exon1	Glyma.08G305600
Chr08	Gm_Wm82_23345	44921039	T	C	exon2	Glyma.08G306700
Chr08	Gm_Wm82_23345	44921087	G	A	exon2	Glyma.08G306700
Chr08	Gm_Wm82_23351	44991663	C	T	exon1	Glyma.08G307300
Chr08	Gm_Wm82_23352	44995560	T	C	exon2	Glyma.08G307400
Chr08	Gm_Wm82_23352	44995908	T	A	exon1	Glyma.08G307400
Chr08	Gm_Wm82_23352	44995941	C	T	exon1	Glyma.08G307400
Chr08	Gm_Wm82_23352	44995962	A	G	exon1	Glyma.08G307400
Chr08	Gm_Wm82_23352	44996545	A	C	exon1	Glyma.08G307400
Chr08	Gm_Wm82_23352	44996790	G	T	exon1	Glyma.08G307400
Chr08	Gm_Wm82_23353	45001133	A	C	exon1	-
Chr08	Gm_Wm82_23356	45029829	C	T	exon4	-
Chr08	Gm_Wm82_23357	45041930	G	A	exon3	Glyma.08G307700
Chr08	Gm_Wm82_23372	45257760	A	T	exon1	Glyma.08G309200
Chr10	Gm_Wm82_28649	41592195	C	T	exon3	Glyma.10G142500
Chr13	Gm_Wm82_36817	25667778	A	G	exon1	Glyma.13G145000
Chr13	Gm_Wm82_37444	32766267	G	A	exon13	Glyma.13G211900
Chr13	Gm_Wm82_37444	32772836	G	A	exon3	Glyma.13G211900

## Sheet: Suppl. Table S5
Suppl. Table S5. Indel variants identified in 11 sucrose-related QTL on Wm82.a5.v1 and the corresponding gene ID on Wm82.a2.v1.
Chromosome	Gene ID_Wm82.a5.v1	Type	Position_Start	Position_End	Reference	Variant	Exon	Gene_Wm82.a2.v1
Chr04	Gm_Wm82_10989	nonframeshift deletion	50489090	50489092	ACC	-	exon1	Glyma.04G200500
Chr04	Gm_Wm82_11005	nonframeshift deletion	50689703	50689705	AAG	-	exon3	Glyma.04G202300
Chr04	Gm_Wm82_11016	nonframeshift insertion	50790544	50790544	-	GTC	exon7	Glyma.04G203400
Chr04	Gm_Wm82_11019	frameshift deletion	50812339	50812340	AA	-	exon1	Glyma.04G203700
Chr04	Gm_Wm82_11021	stopgain	50836156	50836156	-	A	exon1	Glyma.04G204200
Chr04	Gm_Wm82_11028	frameshift insertion	50918389	50918389	-	C	exon1	-
Chr04	Gm_Wm82_11041	frameshift deletion	51070894	51070894	T	-	exon6	Glyma.04G206400
Chr04	Gm_Wm82_11042	frameshift deletion	51086279	51086279	G	-	exon1	-
Chr06	Gm_Wm82_15925	frameshift deletion	17691078	17691078	A	-	exon6	-
Chr06	Gm_Wm82_15950	frameshift deletion	18125755	18125756	TT	-	exon8	Glyma.06G199400
Chr06	Gm_Wm82_15950	frameshift deletion	18126193	18126200	CAACTTCA	-	exon6	Glyma.06G199400
Chr06	Gm_Wm82_15991	frameshift deletion	19089742	19089742	C	-	exon1	Glyma.06G204000
Chr06	Gm_Wm82_15997	nonframeshift insertion	19244539	19244539	-	TGA	exon8	Glyma.06G204600
Chr06	Gm_Wm82_16037	frameshift deletion	20060801	20060801	A	-	exon2	-
Chr06	Gm_Wm82_16050	frameshift insertion	20357956	20357956	-	AATT	exon2	-
Chr06	Gm_Wm82_16072	nonframeshift deletion	20782283	20782294	AACATCAACATC	-	exon1	-
Chr06	Gm_Wm82_16321	frameshift deletion	36946430	36946434	ACGTC	-	exon4	-
Chr06	Gm_Wm82_16321	nonframeshift deletion	36946469	36946474	GATGTT	-	exon4	-
Chr06	Gm_Wm82_16322	frameshift deletion	36951532	36951593	TTTGCTTCAAAAATCGGATCTTCGACGATGGAATTAGCGCACGAAGAAGACAAACCCACCCG	-	exon3	Glyma.06G229800
Chr06	Gm_Wm82_16446	frameshift deletion	40912657	40912661	TGTAG	-	exon8	Glyma.06G239000
Chr06	Gm_Wm82_16446	frameshift deletion	40912663	40912663	T	-	exon8	Glyma.06G239000
Chr06	Gm_Wm82_16446	nonframeshift insertion	40912665	40912665	-	CCC	exon8	Glyma.06G239000
Chr06	Gm_Wm82_16446	frameshift deletion	40912678	40912679	CC	-	exon8	Glyma.06G239000
Chr06	Gm_Wm82_16446	frameshift insertion	40912680	40912680	-	TA	exon8	Glyma.06G239000
Chr06	Gm_Wm82_16446	frameshift deletion	40912702	40912703	CC	-	exon8	Glyma.06G239000
Chr06	Gm_Wm82_16712	nonframeshift insertion	45704799	45704799	-	TTCCTTTATTTC	exon5	Glyma.06G256000
Chr06	Gm_Wm82_16712	frameshift insertion	45705118	45705118	-	TT	exon5	Glyma.06G256000
Chr06	Gm_Wm82_16712	frameshift insertion	45705122	45705122	-	C	exon5	Glyma.06G256000
Chr06	Gm_Wm82_16712	frameshift insertion	45705123	45705123	-	GGAC	exon5	Glyma.06G256000
Chr06	Gm_Wm82_16712	nonframeshift deletion	45705141	45705152	GAGAGTGTTTCA	-	exon5	Glyma.06G256000
Chr06	Gm_Wm82_16712	frameshift deletion	45708235	45708235	T	-	exon2	Glyma.06G256000
Chr06	Gm_Wm82_16712	nonframeshift deletion	45708244	45708246	TAT	-	exon2	Glyma.06G256000
Chr06	Gm_Wm82_16714	nonframeshift deletion	45717194	45717202	TGGAATCAG	-	exon4	Glyma.06G256200
Chr06	Gm_Wm82_16771	frameshift insertion	46527972	46527972	-	A	exon1	Glyma.06G258900
Chr06	Gm_Wm82_16771	frameshift insertion	46527996	46527996	-	CCGG	exon1	Glyma.06G258900
Chr06	Gm_Wm82_16771	nonframeshift deletion	46528040	46528066	ACCAACGACGGAAACCTCGTCCTTCTC	-	exon1	Glyma.06G258900
Chr06	Gm_Wm82_16773	nonframeshift deletion	46559916	46559918	TAG	-	exon4	-
Chr06	Gm_Wm82_16773	frameshift deletion	46559921	46559925	GAACA	-	exon4	-
Chr06	Gm_Wm82_16773	frameshift insertion	46559928	46559928	-	TT	exon4	-
Chr06	Gm_Wm82_16773	stopgain	46560013	46560013	-	ACTATTTCAAAATACGATTCATAATC	exon4	-
Chr06	Gm_Wm82_16773	frameshift deletion	46560017	46560020	CGCC	-	exon4	-
Chr06	Gm_Wm82_16773	frameshift insertion	46560024	46560024	-	TC	exon4	-
Chr06	Gm_Wm82_16773	nonframeshift deletion	46675775	46675777	GAA	-	exon1	-
Chr06	Gm_Wm82_16810	stopgain	47272370	47272370	-	GAAGGGCTATAGGGACTCACAGAGTACCACGA	exon1	Glyma.06G263800
Chr06	Gm_Wm82_16810	frameshift deletion	47275225	47275225	C	-	exon9	Glyma.06G263800
Chr06	Gm_Wm82_16815	nonframeshift deletion	47401043	47401045	GAA	-	exon2	Glyma.06G265200
Chr06	Gm_Wm82_16819	nonframeshift deletion	47437843	47437845	AAT	-	exon1	Glyma.06G265400
Chr06	Gm_Wm82_16819	frameshift insertion	47437861	47437861	-	GT	exon1	Glyma.06G265400
Chr06	Gm_Wm82_16819	frameshift deletion	47437865	47437866	GA	-	exon1	Glyma.06G265400
Chr06	Gm_Wm82_16864	nonframeshift deletion	48079792	48079806	TGGGAAAGCCCCATA	-	exon1	-
Chr06	Gm_Wm82_16867	nonframeshift insertion	48118225	48118225	-	GATGGCGGAGTCGGCATA	exon1	-
Chr06	Gm_Wm82_16867	frameshift deletion	48118266	48118270	CCGAA	-	exon1	-
Chr06	Gm_Wm82_16867	frameshift deletion	48118273	48118274	CG	-	exon1	-
Chr06	Gm_Wm82_16867	frameshift deletion	48118276	48118283	CATGAATG	-	wholegene	-
Chr06	Gm_Wm82_16868	nonframeshift deletion	48129505	48129516	CTGTTCAACCAT	-	exon3	Glyma.06G270600
Chr06	Gm_Wm82_16871	frameshift deletion	48154220	48154220	C	-	exon1	Glyma.06G270900
Chr06	Gm_Wm82_16881	frameshift insertion	48313892	48313892	-	T	exon5	-
Chr06	Gm_Wm82_16888	frameshift deletion	48447214	48447214	T	-	exon1	-
Chr06	Gm_Wm82_16922	nonframeshift deletion	48845564	48845572	CGGGTGGTG	-	exon1	Glyma.06G276000
Chr06	Gm_Wm82_16923	frameshift deletion	48846993	48847123	GGGTTTTGCATGGTGTAGTGAACGTCGTCCTGGGTGGCAAAGTGTATGACATGAGTGAAGAGGATGACGTCATTGAGGTTAACATCGACATCGAAGATGTCGGTGCAATCGAGGAGGTGCTGGCAGGGGCG	-	exon2	-
Chr08	Gm_Wm82_23219	nonframeshift deletion	43338186	43338203	AAGCCTATTCCCATAGTT	-	exon4	Glyma.08G293800
Chr08	Gm_Wm82_23231	nonframeshift deletion	43486154	43486156	TTT	-	exon1	Glyma.08G295400
Chr08	Gm_Wm82_23273	frameshift insertion	44159176	44159176	-	TT	exon1	Glyma.08G299000
Chr08	Gm_Wm82_23277	frameshift deletion	44220686	44220687	AT	-	exon4	Glyma.08G299600
Chr08	Gm_Wm82_23298	frameshift deletion	44410462	44410462	G	-	exon6	Glyma.08G301700
Chr08	Gm_Wm82_23305	frameshift deletion	44533451	44533463	GTTCGACTGCTTC	-	exon5	Glyma.08G302800
Chr08	Gm_Wm82_23307	frameshift deletion	44561351	44561351	T	-	exon2	Glyma.08G303000
Chr08	Gm_Wm82_23307	frameshift deletion	44561530	44561563	TTATTCAGGCAAGGAAGACATCCTTTGGCTTTGG	-	exon3	Glyma.08G303000
Chr08	Gm_Wm82_23307	frameshift deletion	44561635	44561647	ATGATCTGTCTTT	-	exon3	Glyma.08G303000
Chr08	Gm_Wm82_23310	frameshift deletion	44583701	44583702	CT	-	exon5	Glyma.08G303300
Chr08	Gm_Wm82_23312	nonframeshift insertion	44596176	44596176	-	GACGAT	exon1	Glyma.08G303500
Chr08	Gm_Wm82_23312	nonframeshift deletion	44596188	44596190	CAA	-	exon1	Glyma.08G303500
Chr08	Gm_Wm82_23312	frameshift deletion	44596198	44596201	TCCA	-	exon1	Glyma.08G303500
Chr08	Gm_Wm82_23312	frameshift insertion	44596203	44596203	-	G	exon1	Glyma.08G303500
Chr08	Gm_Wm82_23312	frameshift deletion	44596210	44596210	C	-	exon1	Glyma.08G303500
Chr08	Gm_Wm82_23312	frameshift deletion	44596212	44596213	CC	-	exon1	Glyma.08G303500
Chr08	Gm_Wm82_23312	frameshift insertion	44596222	44596222	-	CT	exon1	Glyma.08G303500
Chr08	Gm_Wm82_23312	frameshift insertion	44596224	44596224	-	TCCC	exon1	Glyma.08G303500
Chr08	Gm_Wm82_23320	frameshift deletion	44718339	44718339	C	-	exon3	Glyma.08G304300
Chr08	Gm_Wm82_23352	frameshift deletion	44995168	44995184	CCAATCTATGAGTATCA	-	exon2	Glyma.08G307400
Chr08	Gm_Wm82_23352	frameshift insertion	44995208	44995208	-	CCTC	exon2	Glyma.08G307400
Chr08	Gm_Wm82_23352	frameshift deletion	44995214	44995217	ATTC	-	exon2	Glyma.08G307400
Chr08	Gm_Wm82_23352	frameshift insertion	44995363	44995363	-	TG	exon2	Glyma.08G307400
Chr08	Gm_Wm82_23352	frameshift deletion	44995366	44995369	AGTC	-	exon2	Glyma.08G307400
Chr08	Gm_Wm82_23352	frameshift deletion	44995426	44995426	C	-	exon2	Glyma.08G307400
Chr08	Gm_Wm82_23352	nonframeshift deletion	44995553	44995555	CTA	-	exon2	Glyma.08G307400
Chr08	Gm_Wm82_23352	nonframeshift deletion	44995658	44995660	ACG	-	exon2	Glyma.08G307400
Chr08	Gm_Wm82_23352	frameshift deletion	44995676	44995677	GT	-	exon2	Glyma.08G307400
Chr08	Gm_Wm82_23352	frameshift insertion	44995679	44995679	-	CA	exon2	Glyma.08G307400
Chr08	Gm_Wm82_23352	frameshift deletion	44995822	44995896	ATGGGTTCAATCCTCTCTACTAACAAAATCTAACATTTGCAAATTAAAAAAAAAAAAAAAAAAACTCAACCTGTT	-	exon1	Glyma.08G307400
Chr08	Gm_Wm82_23371	nonframeshift insertion	45253302	45253302	-	GGT	exon2	-

## Sheet: Suppl. Table S6
Suppl. Table S6. BLAST results for 11 unannotated candidate genes based on Glycine max, Glycine soja, Phaseolus vulgaris, and Arabidopsis thaliana
Gene ID_Wm82.a5.v1	Annotation	Organism	Percent of identity (%)
Gm_Wm82_23199	Hypothetical protein JHK85_023422	Glycine max	99
	Hypothetical protein D0Y65_022023	Glycine soja	99.14
	Hypothetical protein PHAVU_003G055900g	Phaseolus vulgaris	55.73
	Inositol-1,4,5-trisphosphate 5-phosphatase	Arabidopsis thaliana	40.37
Gm_Wm82_23200	Hypothetical protein GYH30_022777	Glycine max	100
	Uncharacterized protein LOC114393742	Glycine soja	85.47
	Hypothetical protein PHAVU_001G025900g	Phaseolus vulgaris	82.2
	Glutamyl-tRNA (Gln) amidotransferase subunit A	Arabidopsis thaliana	60.24
Gm_Wm82_23213	Hypothetical protein GLYMA_08G293333v4	Glycine max	98.39
	Hypothetical protein JHK87_022837	Glycine soja	96.77
	Hypothetical protein PHAVU_006G165700g	Phaseolus vulgaris	82.61
	Unnamed protein product	Arabidopsis thaliana	71.74
Gm_Wm82_23216	-	Glycine max	-
	Hypothetical protein D0Y65_026113	Glycine soja	84.51
	-	Phaseolus vulgaris	-
	-	Arabidopsis thaliana	-
Gm_Wm82_23218	Hypothetical protein JHK85_040377	Glycine max	60.37
	Hypothetical protein D0Y65_022039	Glycine soja	82.11
	Hypothetical protein PHAVU_003G116000g	Phaseolus vulgaris	45
	Unnamed protein product	Arabidopsis thaliana	45.83
Gm_Wm82_23222	Protein ENHANCED DISEASE RESISTANCE 2	Glycine max	98.63
	Hypothetical protein JHK87_022846	Glycine soja	99.8
	Hypothetical protein PHAVU_003G071900g	Phaseolus vulgaris	76.46
	Unnamed protein product	Arabidopsis thaliana	55.73
Gm_Wm82_23273	Uncharacterized protein LOC100306688	Glycine max	100
	Uncharacterized protein LOC114395061	Glycine soja	82.26
	Hypothetical protein PHAVU_003G067200g	Phaseolus vulgaris	70.43
	Zinc finger CCHC domain protein	Arabidopsis thaliana	43.72
Gm_Wm82_23285	Probable hexosyltransferase MUCI70 isoform X1	Glycine max	100
	Uncharacterized protein LOC114423281 isoform X1	Glycine soja	99.79
	Hypothetical protein PHAVU_003G049500g	Phaseolus vulgaris	89.1
	Transmembrane protein (DUF616)	Arabidopsis thaliana	59.96
Gm_Wm82_23298	Uncharacterized protein LOC100811885 isoform X2	Glycine max	100
	Homeobox-DDT domain protein RLT1 isoform A	Glycine soja	99.65
	homeobox-DDT domain protein RLT1-like isoform X1	Phaseolus vulgaris	80.04
	Homeobox-1	Arabidopsis thaliana	54.55
Gm_Wm82_23310	JASON-like mRNA	Glycine max	96.68
	JASON-like mRNA	Glycine soja	96.68
	JASON-like transcript variant X2	Phaseolus vulgaris	85.17
	-	Arabidopsis thaliana	-
Gm_Wm82_23371	Hypothetical protein GmHk_08G023876	Glycine max	100
	Uncharacterized protein LOC114395791	Glycine soja	68.18
	Hypothetical protein PHAVU_006G032900g	Phaseolus vulgaris	58.41
	Plant basic secretory protein (BSP) family protein	Arabidopsis thaliana	30.86

## Sheet: Suppl. Table S7
Suppl. Table S7. The corresponding gene IDs between Wm82.a1.v1, Wm82.a2.v1, Wm82.a4.v1, and Wm82.a5.v1 used for RNA-seq analysis
Wm82.a2.v1	Wm82.a1.v1	Wm82.a4.v1	Wm82.a5.v1
Glyma.08G293000	Glyma08G40400	Glyma.08G293000	Gm_Wm82_23206
Glyma.08G293100	Glyma08G40420	Glyma.08G293100	Gm_Wm82_23209
Glyma.08G293800	Glyma08G40510	Glyma.08G293800	Gm_Wm82_23219
Glyma.08G293900	Glyma08G40530	Glyma.08G293900	Gm_Wm82_23220
Glyma.08G294100	Glyma08G40550	Glyma.08G294100	Gm_Wm82_23222
Glyma.08G294300	Glyma08G40570	Glyma.08G294300	Gm_Wm82_23224
Glyma.08G294700	Glyma08G40610	Glyma.08G294700	Gm_Wm82_23226
Glyma.08G294800	Glyma08G40620	Glyma.08G294800	Gm_Wm82_23227
Glyma.08G295100	no correspondence	no correspondence	Gm_Wm82_23229
Glyma.08G295400	no correspondence	Glyma.08G295400	Gm_Wm82_23231
Glyma.08G295700	Glyma08G40690	Glyma.08G295700	Gm_Wm82_23234
Glyma.08G295800	Glyma08G40710	Glyma.08G295800	Gm_Wm82_23237
Glyma.08G296300	Glyma08G40760	Glyma.08G296300	Gm_Wm82_23243
Glyma.08G296500	Glyma08G40780	Glyma.08G296500	Gm_Wm82_23245
Glyma.08G297000	Glyma08G40830	Glyma.08G297000	Gm_Wm82_23251
Glyma.08G297400	Glyma08G40870	Glyma.08G297400	Gm_Wm82_23255
Glyma.08G297500	Glyma08G40880	Glyma.08G297500	Gm_Wm82_23256
Glyma.08G297700	Glyma08G40890	Glyma.08G297700	Gm_Wm82_23258
Glyma.08G299000	Glyma08G41040	Glyma.08G299000	Gm_Wm82_23273
Glyma.08G299500	Glyma08G41080	Glyma.08G299500	Gm_Wm82_23276
Glyma.08G299600	Glyma08G41090	Glyma.08G299600	Gm_Wm82_23277
Glyma.08G299700	Glyma08G41100	Glyma.08G299700	Gm_Wm82_23278
Glyma.08G299800	no correspondence	no correspondence	Gm_Wm82_23279
Glyma.08G300300	Glyma08G41160	Glyma.08G300300	Gm_Wm82_23284
Glyma.08G300400	Glyma08G41170 Glyma08G41180	Glyma.08G300400	Gm_Wm82_23285
Glyma.08G300500	Glyma08G41200	Glyma.08G300500	Gm_Wm82_23287
Glyma.08G301300	Glyma08G41280	Glyma.08G301300	Gm_Wm82_23293
Glyma.08G301700	Glyma08G41330	Glyma.08G301700	Gm_Wm82_23298
Glyma.08G302400	Glyma08G41440	Glyma.08G302400	Gm_Wm82_23302
Glyma.08G302800	Glyma08G41490	no correspondence	Gm_Wm82_23305
Glyma.08G303000	Glyma08G41510	Glyma.08G303000	Gm_Wm82_23307
Glyma.08G303300	Glyma08G41540	Glyma.08G303300	Gm_Wm82_23310
Glyma.08G303500	Glyma08G41550	Glyma.08G303500	Gm_Wm82_23312
Glyma.08G303600	no correspondence	no correspondence	Gm_Wm82_23313
Glyma.08G304300	Glyma08G41670	Glyma.08G304300	Gm_Wm82_23320
Glyma.08G305600	Glyma08G41820	Glyma.08G305600	Gm_Wm82_23334
Glyma.08G306700	no correspondence	no correspondence	Gm_Wm82_23345
Glyma.08G307300	Glyma08G42020	Glyma.08G307300	Gm_Wm82_23351
Glyma.08G307400	Glyma08G42030	Glyma.08G307400	Gm_Wm82_23352
Glyma.08G307700	Glyma08G42060	no correspondence	Gm_Wm82_23357
Glyma.08G309200	Glyma08G42210	Glyma.08G309200	Gm_Wm82_23372
